# Supplementary material for: CAGEr: precise TSS data retrieval and high-resolution promoterome mining for integrative analyses
Source: Nucleic Acids Res. 2015 Feb 4;43(8):e51. doi: 10.1093/nar/gkv054 (PMC4417143; doi:10.1093/nar/gkv054)
Supplement: SUPPLEMENTARY DATA [file supp_gkv054_nar-03623-met-k-2014-File010.xlsx]

## Sheet: Supplementary Table 1
Supplementary Table 1. List of significantly enriched Gene Ontology (GO) terms (P-value ≤ 0.01) for 8 expression classes of promoters shown in Figure 4a.
ExpressionClass	GOBPID	Pvalue	OddsRatio	ExpCount	Count	Size	Term
0_0	GO:0007283	3.68738e-23	3.84923	41.6487	108	266	spermatogenesis
0_0	GO:0048232	3.68738e-23	3.84923	41.6487	108	266	male gamete generation
0_0	GO:0019953	2.68632e-22	3.16678	58.089	133	371	sexual reproduction
0_0	GO:0007276	2.99292e-17	2.90941	51.8261	113	331	gamete generation
0_0	GO:0007338	2.4194e-12	10.1329	6.26297	26	40	single fertilization
0_0	GO:0032504	4.19826e-12	2.27716	63.256	117	404	multicellular organism reproduction
0_0	GO:0048609	4.19826e-12	2.27716	63.256	117	404	multicellular organismal reproductive process
0_0	GO:0035036	2.16863e-09	25.3231	2.66176	14	17	sperm-egg recognition
0_0	GO:0009566	2.36988e-09	4.9616	9.86418	30	63	fertilization
0_0	GO:0007339	1.15025e-08	23.5015	2.50519	13	16	binding of sperm to zona pellucida
0_0	GO:0009988	2.7119e-08	15.1908	2.97491	14	19	cell-cell recognition
0_0	GO:0048515	1.17411e-07	3.7573	11.8996	31	76	spermatid differentiation
0_0	GO:0007286	2.00532e-07	3.85511	10.9602	29	70	spermatid development
0_0	GO:0000003	2.52012e-07	1.6496	106.94	156	683	reproduction
0_0	GO:0030317	2.84103e-07	7.89519	4.2275	16	27	sperm motility
0_0	GO:0022414	3.15306e-07	1.64465	106.47	155	680	reproductive process
0_0	GO:0007281	1.53434e-05	2.51583	17.8495	36	114	germ cell development
0_0	GO:0007340	2.17576e-05	12.1748	2.03547	9	13	acrosome reaction
0_0	GO:0022412	3.76349e-05	14.423	1.72232	8	11	cellular process involved in reproduction in multicellular organism
0_0	GO:0008037	8.66517e-05	3.94321	5.94982	16	38	cell recognition
0_0	GO:0048610	0.000190663	1.67197	48.8512	73	312	cellular process involved in reproduction
0_0	GO:0001539	0.000204247	6.0125	2.97491	10	19	ciliary or flagellar motility
0_0	GO:0006833	0.00030754	16.2098	1.25259	6	8	water transport
0_0	GO:0045026	0.00030754	16.2098	1.25259	6	8	plasma membrane fusion
0_0	GO:0007342	0.000488867	27.0044	0.939445	5	6	fusion of sperm to egg plasma membrane
0_0	GO:0014888	0.00148923	13.5008	1.09602	5	7	striated muscle adaptation
0_0	GO:0006941	0.00152835	2.90125	6.73269	15	43	striated muscle contraction
0_0	GO:0003009	0.00173477	8.10327	1.56574	6	10	skeletal muscle contraction
0_0	GO:0042044	0.00173477	8.10327	1.56574	6	10	fluid transport
0_0	GO:0014866	0.0026221	21.5917	0.782871	4	5	skeletal myofibril assembly
0_0	GO:0030240	0.0026221	21.5917	0.782871	4	5	skeletal muscle thin filament assembly
0_0	GO:0050879	0.00356033	4.32384	2.81834	8	18	multicellular organismal movement
0_0	GO:0050881	0.00356033	4.32384	2.81834	8	18	musculoskeletal movement
0_0	GO:0007290	0.00383322	Inf	0.469723	3	3	spermatid nucleus elongation
0_0	GO:0015840	0.00383322	Inf	0.469723	3	3	urea transport
0_0	GO:0018094	0.00383322	Inf	0.469723	3	3	protein polyglycylation
0_0	GO:0043501	0.00383322	Inf	0.469723	3	3	skeletal muscle adaptation
0_0	GO:0046069	0.00383322	Inf	0.469723	3	3	cGMP catabolic process
0_0	GO:0016998	0.0067822	6.74905	1.40917	5	9	cell wall macromolecule catabolic process
0_0	GO:0044036	0.0067822	6.74905	1.40917	5	9	cell wall macromolecule metabolic process
0_0	GO:0071554	0.0067822	6.74905	1.40917	5	9	cell wall organization or biogenesis
0_0	GO:0001675	0.00688858	10.7948	0.939445	4	6	acrosome assembly
0_0	GO:0006297	0.00688858	10.7948	0.939445	4	6	nucleotide-excision repair, DNA gap filling
0_0	GO:0010880	0.00688858	10.7948	0.939445	4	6	regulation of release of sequestered calcium ion into cytosol by sarcoplasmic reticulum
0_0	GO:0003012	0.00741887	1.7339	20.0415	31	128	muscle system process
0_0	GO:0006096	0.00967177	2.42481	6.57612	13	42	glycolysis
0_1	GO:0007283	1.63895e-08	3.43556	11.04	33	266	spermatogenesis
0_1	GO:0048232	1.63895e-08	3.43556	11.04	33	266	male gamete generation
0_1	GO:0007126	2.99869e-08	4.92354	5.10495	21	123	meiosis
0_1	GO:0051327	2.99869e-08	4.92354	5.10495	21	123	M phase of meiotic cell cycle
0_1	GO:0051321	6.15143e-08	4.69137	5.31247	21	128	meiotic cell cycle
0_1	GO:0048610	7.31374e-07	2.85717	12.9491	33	312	cellular process involved in reproduction
0_1	GO:0070192	1.15773e-06	11.1261	1.1621	9	28	chromosome organization involved in meiosis
0_1	GO:0007276	2.73394e-06	2.67037	13.7377	33	331	gamete generation
0_1	GO:0007129	2.79025e-05	10.2362	0.954584	7	23	synapsis
0_1	GO:0019953	3.00624e-05	2.34577	15.3979	33	371	sexual reproduction
0_1	GO:0000279	4.93618e-05	2.2502	16.477	34	397	M phase
0_1	GO:0022414	5.38639e-05	1.92796	28.2225	50	680	reproductive process
0_1	GO:0000003	6.02602e-05	1.91828	28.347	50	683	reproduction
0_1	GO:0060271	9.269e-05	4.21535	3.27879	12	79	cilium morphogenesis
0_1	GO:0007127	0.000103063	4.99555	2.36571	10	57	meiosis I
0_1	GO:0032504	0.000157491	2.13067	16.7675	33	404	multicellular organism reproduction
0_1	GO:0048609	0.000157491	2.13067	16.7675	33	404	multicellular organismal reproductive process
0_1	GO:0007140	0.000209487	8.75571	0.91308	6	22	male meiosis
0_1	GO:0007128	0.000256306	11.6563	0.622555	5	15	meiotic prophase I
0_1	GO:0051324	0.000256306	11.6563	0.622555	5	15	prophase
0_1	GO:0070193	0.000256306	11.6563	0.622555	5	15	synaptonemal complex organization
0_1	GO:0034587	0.000312643	18.6198	0.373533	4	9	piRNA metabolic process
0_1	GO:0022402	0.000434507	1.779	28.3885	47	684	cell cycle process
0_1	GO:0042384	0.000589408	4.30271	2.40721	9	58	cilium assembly
0_1	GO:0043046	0.000766163	13.2975	0.45654	4	11	DNA methylation involved in gamete generation
0_1	GO:0010927	0.00103223	3.13165	4.23337	12	102	cellular component assembly involved in morphogenesis
0_1	GO:0022403	0.00116496	1.80874	21.8309	37	526	cell cycle phase
0_1	GO:0051177	0.00129377	23.2309	0.249022	3	6	meiotic sister chromatid cohesion
0_1	GO:0007130	0.00155355	10.3407	0.539548	4	13	synaptonemal complex assembly
0_1	GO:0005513	0.00171917	Inf	0.0830073	2	2	detection of calcium ion
0_1	GO:0010891	0.00171917	Inf	0.0830073	2	2	negative regulation of sequestering of triglyceride
0_1	GO:0010896	0.00171917	Inf	0.0830073	2	2	regulation of triglyceride catabolic process
0_1	GO:0010898	0.00171917	Inf	0.0830073	2	2	positive regulation of triglyceride catabolic process
0_1	GO:0033313	0.00171917	Inf	0.0830073	2	2	meiotic cell cycle checkpoint
0_1	GO:0035845	0.00171917	Inf	0.0830073	2	2	photoreceptor cell outer segment organization
0_1	GO:0042138	0.00171917	Inf	0.0830073	2	2	meiotic DNA double-strand break formation
0_1	GO:0030031	0.00209505	2.50304	6.47457	15	156	cell projection assembly
0_1	GO:0007281	0.00269711	2.76026	4.73142	12	114	germ cell development
0_1	GO:0048515	0.00408458	3.14171	3.15428	9	76	spermatid differentiation
0_1	GO:0046688	0.00494881	11.6124	0.373533	3	9	response to copper ion
0_1	GO:0010032	0.00501537	46.3745	0.124511	2	3	meiotic chromosome condensation
0_1	GO:0010273	0.00501537	46.3745	0.124511	2	3	detoxification of copper ion
0_1	GO:0021819	0.00501537	46.3745	0.124511	2	3	layer formation in cerebral cortex
0_1	GO:0035608	0.00501537	46.3745	0.124511	2	3	protein deglutamylation
0_1	GO:0009895	0.00538761	3.63017	2.15819	7	52	negative regulation of catabolic process
0_1	GO:0007049	0.00670546	1.46696	41.0471	57	989	cell cycle
0_1	GO:0007286	0.00820336	3.0129	2.90526	8	70	spermatid development
0_1	GO:0007062	0.00838757	4.47683	1.28661	5	31	sister chromatid cohesion
0_1	GO:0007141	0.00913654	8.70773	0.45654	3	11	male meiosis I
0_1	GO:0006305	0.00960958	4.31064	1.32812	5	32	DNA alkylation
0_1	GO:0006306	0.00960958	4.31064	1.32812	5	32	DNA methylation
0_1	GO:0019915	0.00960958	4.31064	1.32812	5	32	lipid storage
0_1	GO:0043487	0.00960958	4.31064	1.32812	5	32	regulation of RNA stability
0_1	GO:0007066	0.00975524	23.1852	0.166015	2	4	female meiosis sister chromatid cohesion
0_1	GO:0019433	0.00975524	23.1852	0.166015	2	4	triglyceride catabolic process
0_1	GO:0045292	0.00975524	23.1852	0.166015	2	4	nuclear mRNA cis splicing, via spliceosome
0_1	GO:0060088	0.00975524	23.1852	0.166015	2	4	auditory receptor cell stereocilium organization
0_2	GO:0070647	6.97365e-13	2.24143	78.3715	138	396	protein modification by small protein conjugation or removal
0_2	GO:0016071	1.3705e-11	2.29254	64.7159	116	327	mRNA metabolic process
0_2	GO:0006397	7.82385e-11	2.35862	55.2163	101	279	mRNA processing
0_2	GO:0008380	3.82944e-10	2.50921	43.5397	83	220	RNA splicing
0_2	GO:0006396	9.15635e-10	1.89862	94.402	149	477	RNA processing
0_2	GO:0032446	3.08259e-09	2.0683	66.1012	111	334	protein modification by small protein conjugation
0_2	GO:0022900	4.47212e-09	3.60472	18.2075	43	92	electron transport chain
0_2	GO:0016567	7.8998e-09	2.08431	60.9556	103	308	protein ubiquitination
0_2	GO:0033036	1.90405e-08	1.4858	241.843	317	1222	macromolecule localization
0_2	GO:0008104	3.08159e-08	1.51058	211.168	281	1067	protein localization
0_2	GO:0022613	3.2738e-08	2.41175	37.0088	69	187	ribonucleoprotein complex biogenesis
0_2	GO:0071843	3.59238e-08	2.33537	39.9774	73	202	cellular component biogenesis at cellular level
0_2	GO:0015031	9.2898e-08	1.56525	159.514	219	806	protein transport
0_2	GO:0044237	1.04642e-07	1.27331	1134.41	1247	5732	cellular metabolic process
0_2	GO:0006413	3.04893e-07	3.48118	14.6452	34	74	translational initiation
0_2	GO:0006403	5.53768e-07	3.20593	16.2284	36	82	RNA localization
0_2	GO:0044260	6.81279e-07	1.25933	854.368	956	4317	cellular macromolecule metabolic process
0_2	GO:0015985	9.37424e-07	22.3918	2.5728	11	13	energy coupled proton transport, down electrochemical gradient
0_2	GO:0015986	9.37424e-07	22.3918	2.5728	11	13	ATP synthesis coupled proton transport
0_2	GO:0045184	1.27201e-06	1.49131	166.44	221	841	establishment of protein localization
0_2	GO:0006412	1.51889e-06	1.66708	93.2146	135	471	translation
0_2	GO:0050657	3.12025e-06	3.06898	15.2389	33	77	nucleic acid transport
0_2	GO:0050658	3.12025e-06	3.06898	15.2389	33	77	RNA transport
0_2	GO:0051236	3.12025e-06	3.06898	15.2389	33	77	establishment of RNA localization
0_2	GO:0051603	3.25072e-06	1.86894	55.2163	87	279	proteolysis involved in cellular protein catabolic process
0_2	GO:0046907	3.60688e-06	1.52781	131.213	178	663	intracellular transport
0_2	GO:0044257	3.79639e-06	1.8449	56.9974	89	288	cellular protein catabolic process
0_2	GO:0000279	5.28166e-06	1.6867	78.5694	115	397	M phase
0_2	GO:0045333	6.09632e-06	3.14524	13.6556	30	69	cellular respiration
0_2	GO:0006511	6.18821e-06	1.89176	49.6749	79	251	ubiquitin-dependent protein catabolic process
0_2	GO:0043632	6.21225e-06	1.87473	51.2581	81	259	modification-dependent macromolecule catabolic process
0_2	GO:0051028	6.73738e-06	3.20403	13.0619	29	66	mRNA transport
0_2	GO:0006091	7.05261e-06	1.9382	45.123	73	228	generation of precursor metabolites and energy
0_2	GO:0043161	7.31527e-06	2.35025	25.5301	47	129	proteasomal ubiquitin-dependent protein catabolic process
0_2	GO:0030163	9.52139e-06	1.69687	72.0384	106	364	protein catabolic process
0_2	GO:0044248	9.95411e-06	1.36559	241.052	299	1218	cellular catabolic process
0_2	GO:0010498	1.07017e-05	2.25784	27.3113	49	138	proteasomal protein catabolic process
0_2	GO:0046034	1.17694e-05	1.90078	45.7167	73	231	ATP metabolic process
0_2	GO:0019941	1.38611e-05	1.83733	50.6644	79	256	modification-dependent protein catabolic process
0_2	GO:0015931	1.38658e-05	2.63064	18.2075	36	92	nucleobase-containing compound transport
0_2	GO:0009987	1.59361e-05	1.23772	1605.03	1688	8110	cellular process
0_2	GO:0015992	2.65941e-05	2.89021	13.8535	29	70	proton transport
0_2	GO:0006139	2.94028e-05	1.22462	678.032	758	3426	nucleobase-containing compound metabolic process
0_2	GO:0007127	2.98207e-05	3.18982	11.2807	25	57	meiosis I
0_2	GO:0070646	3.01043e-05	2.933	13.2598	28	67	protein modification by small protein removal
0_2	GO:0042254	3.02716e-05	2.16173	27.5092	48	139	ribosome biogenesis
0_2	GO:0044265	3.11016e-05	1.62404	76.3924	109	386	cellular macromolecule catabolic process
0_2	GO:0006818	3.65392e-05	2.8211	14.0515	29	71	hydrogen transport
0_2	GO:0010467	3.7353e-05	1.23471	564.433	639	2852	gene expression
0_2	GO:0006513	4.63867e-05	4.33049	6.53096	17	33	protein monoubiquitination
0_2	GO:0007126	5.53899e-05	2.2006	24.3427	43	123	meiosis
0_2	GO:0051327	5.53899e-05	2.2006	24.3427	43	123	M phase of meiotic cell cycle
0_2	GO:0006406	6.62144e-05	5.18335	4.9477	14	25	mRNA export from nucleus
0_2	GO:0006200	9.66771e-05	1.82393	41.1648	64	208	ATP catabolic process
0_2	GO:0009056	0.000102876	1.29267	279.446	333	1412	catabolic process
0_2	GO:0034641	0.000105715	1.20387	700.594	775	3540	cellular nitrogen compound metabolic process
0_2	GO:0006807	0.00011608	1.20211	704.948	779	3562	nitrogen compound metabolic process
0_2	GO:0043170	0.000120424	1.18948	930.563	1009	4702	macromolecule metabolic process
0_2	GO:0006405	0.000123116	4.07399	6.33305	16	32	RNA export from nucleus
0_2	GO:0008152	0.000134028	1.18835	1327.76	1406	6709	metabolic process
0_2	GO:0051321	0.000157075	2.07004	25.3322	43	128	meiotic cell cycle
0_2	GO:0031396	0.000164125	2.37696	17.218	32	87	regulation of protein ubiquitination
0_2	GO:0006754	0.00018613	3.64557	7.12468	17	36	ATP biosynthetic process
0_2	GO:0048285	0.000189649	1.64383	56.7995	82	287	organelle fission
0_2	GO:0071826	0.000211552	2.56295	13.8535	27	70	ribonucleoprotein complex subunit organization
0_2	GO:0051168	0.000238106	2.48482	14.6452	28	74	nuclear export
0_2	GO:0022402	0.000249355	1.39036	135.369	172	684	cell cycle process
0_2	GO:0009057	0.000252169	1.46669	96.579	128	488	macromolecule catabolic process
0_2	GO:0010564	0.000254375	1.66447	51.456	75	260	regulation of cell cycle process
0_2	GO:0006281	0.000284179	1.60224	59.9661	85	303	DNA repair
0_2	GO:0000338	0.000291046	14.2248	1.78117	7	9	protein deneddylation
0_2	GO:0009136	0.000291046	14.2248	1.78117	7	9	purine nucleoside diphosphate biosynthetic process
0_2	GO:0009180	0.000291046	14.2248	1.78117	7	9	purine ribonucleoside diphosphate biosynthetic process
0_2	GO:0010388	0.000291046	14.2248	1.78117	7	9	cullin deneddylation
0_2	GO:0048193	0.000302542	2.20486	19.1971	34	97	Golgi vesicle transport
0_2	GO:0009205	0.000313915	1.43012	108.453	141	548	purine ribonucleoside triphosphate metabolic process
0_2	GO:0022904	0.000326847	4.07134	5.54142	14	28	respiratory electron transport chain
0_2	GO:0090304	0.000343324	1.20035	552.559	616	2792	nucleic acid metabolic process
0_2	GO:0006810	0.000357292	1.22346	412.044	469	2082	transport
0_2	GO:0009144	0.000357921	1.42265	109.641	142	554	purine nucleoside triphosphate metabolic process
0_2	GO:0006457	0.000404491	1.95399	26.3217	43	133	protein folding
0_2	GO:0009199	0.000404492	1.41919	109.047	141	551	ribonucleoside triphosphate metabolic process
0_2	GO:0043484	0.000421514	2.91133	9.49957	20	48	regulation of RNA splicing
0_2	GO:0034622	0.000453945	1.52072	71.8405	98	363	cellular macromolecular complex assembly
0_2	GO:0022403	0.000468237	1.42392	104.1	135	526	cell cycle phase
0_2	GO:0009141	0.000479728	1.40829	111.224	143	562	nucleoside triphosphate metabolic process
0_2	GO:0006259	0.000484948	1.38563	123.692	157	625	DNA metabolic process
0_2	GO:0022618	0.000494422	2.48723	13.0619	25	66	ribonucleoprotein complex assembly
0_2	GO:0009150	0.000500599	1.40474	112.214	144	567	purine ribonucleotide metabolic process
0_2	GO:0009133	0.000535157	8.13023	2.37489	8	12	nucleoside diphosphate biosynthetic process
0_2	GO:0032968	0.000535157	8.13023	2.37489	8	12	positive regulation of transcription elongation from RNA polymerase II promoter
0_2	GO:0007049	0.000570666	1.30072	195.731	236	989	cell cycle
0_2	GO:0044267	0.000578531	1.20625	451.428	508	2281	cellular protein metabolic process
0_2	GO:0051234	0.000587366	1.21181	420.95	476	2127	establishment of localization
0_2	GO:0000375	0.000598928	2.34383	14.6452	27	74	RNA splicing, via transesterification reactions
0_2	GO:0000087	0.000641416	1.58764	54.6226	77	276	M phase of mitotic cell cycle
0_2	GO:0009207	0.000675455	1.41298	102.318	132	517	purine ribonucleoside triphosphate catabolic process
0_2	GO:0009203	0.000733571	1.40916	102.516	132	518	ribonucleoside triphosphate catabolic process
0_2	GO:0009188	0.000803665	9.48218	1.97908	7	10	ribonucleoside diphosphate biosynthetic process
0_2	GO:0060271	0.000815418	2.24002	15.6347	28	79	cilium morphogenesis
0_2	GO:0000280	0.00085667	1.5774	53.4351	75	270	nuclear division
0_2	GO:0007067	0.00085667	1.5774	53.4351	75	270	mitosis
0_2	GO:0009146	0.000863549	1.40159	102.912	132	520	purine nucleoside triphosphate catabolic process
0_2	GO:0009154	0.000936028	1.39783	103.11	132	521	purine ribonucleotide catabolic process
0_2	GO:0009261	0.000936028	1.39783	103.11	132	521	ribonucleotide catabolic process
0_2	GO:0044238	0.000945024	1.15597	1135.4	1203	5737	primary metabolic process
0_2	GO:0007059	0.00095121	1.8826	25.728	41	130	chromosome segregation
0_2	GO:0009259	0.00101321	1.3741	113.995	144	576	ribonucleotide metabolic process
0_2	GO:0000377	0.00113583	2.25604	14.4473	26	73	RNA splicing, via transesterification reactions with bulged adenosine as nucleophile
0_2	GO:0000398	0.00113583	2.25604	14.4473	26	73	nuclear mRNA splicing, via spliceosome
0_2	GO:0006172	0.00115601	12.1874	1.58326	6	8	ADP biosynthetic process
0_2	GO:0009143	0.00118748	1.38667	103.704	132	524	nucleoside triphosphate catabolic process
0_2	GO:0009060	0.00118815	3.3518	6.13514	14	31	aerobic respiration
0_2	GO:0010390	0.00135296	5.22717	3.16652	9	16	histone monoubiquitination
0_2	GO:0045132	0.00143704	4.06736	4.35397	11	22	meiotic chromosome segregation
0_2	GO:0016973	0.0015165	20.3058	1.18745	5	6	poly(A)+ mRNA export from nucleus
0_2	GO:0043248	0.0015165	20.3058	1.18745	5	6	proteasome assembly
0_2	GO:0051726	0.00154659	1.39834	92.8188	119	469	regulation of cell cycle
0_2	GO:0044085	0.00162648	1.24972	229.969	269	1162	cellular component biogenesis
0_2	GO:0034621	0.00163036	1.41754	84.1108	109	425	cellular macromolecular complex subunit organization
0_2	GO:0051641	0.00167241	1.25132	225.417	264	1139	cellular localization
0_2	GO:0046700	0.00177562	1.35348	112.807	141	570	heterocycle catabolic process
0_2	GO:0006195	0.00180091	1.36202	107.464	135	543	purine nucleotide catabolic process
0_2	GO:0072523	0.00186467	1.35881	108.453	136	548	purine-containing compound catabolic process
0_2	GO:0016236	0.00216629	2.90719	7.12468	15	36	macroautophagy
0_2	GO:0015980	0.00217471	1.84212	23.551	37	119	energy derivation by oxidation of organic compounds
0_2	GO:0032786	0.00221904	5.419	2.77071	8	14	positive regulation of DNA-dependent transcription, elongation
0_2	GO:0032104	0.0022659	3.72802	4.55188	11	23	regulation of response to extracellular stimulus
0_2	GO:0032107	0.0022659	3.72802	4.55188	11	23	regulation of response to nutrient levels
0_2	GO:0042773	0.00237284	4.57329	3.36443	9	17	ATP synthesis coupled electron transport
0_2	GO:0042384	0.00260653	2.31211	11.4787	21	58	cilium assembly
0_2	GO:0000910	0.00271265	2.07821	15.2389	26	77	cytokinesis
0_2	GO:0009166	0.00277786	1.34139	108.651	135	549	nucleotide catabolic process
0_2	GO:0046434	0.00281975	1.33349	113.203	140	572	organophosphate catabolic process
0_2	GO:1901136	0.00284361	1.33591	111.422	138	563	carbohydrate derivative catabolic process
0_2	GO:0033523	0.00288594	8.12408	1.78117	6	9	histone H2B ubiquitination
0_2	GO:0050684	0.00298585	2.77475	7.32259	15	37	regulation of mRNA processing
0_2	GO:0071844	0.00311272	1.28586	149.025	179	753	cellular component assembly at cellular level
0_2	GO:0016070	0.00341195	1.16735	469.239	517	2371	RNA metabolic process
0_2	GO:0006368	0.00344292	3.44088	4.74979	11	24	transcription elongation from RNA polymerase II promoter
0_2	GO:1901292	0.00352619	1.32843	110.235	136	557	nucleoside phosphate catabolic process
0_2	GO:0051301	0.00362767	1.39564	77.184	99	390	cell division
0_2	GO:0031398	0.00363621	2.34444	10.2912	19	52	positive regulation of protein ubiquitination
0_2	GO:0006301	0.00364789	5.6881	2.37489	7	12	postreplication repair
0_2	GO:0009206	0.00390573	2.47141	8.90585	17	45	purine ribonucleoside triphosphate biosynthetic process
0_2	GO:0042775	0.00393498	4.64437	2.96862	8	15	mitochondrial ATP synthesis coupled electron transport
0_2	GO:0009152	0.00435915	2.13364	12.6661	22	64	purine ribonucleotide biosynthetic process
0_2	GO:0009650	0.00443874	10.1518	1.38535	5	7	UV protection
0_2	GO:0070727	0.00474549	1.30019	121.12	147	612	cellular macromolecule localization
0_2	GO:0034645	0.00476965	1.15685	494.374	541	2498	cellular macromolecule biosynthetic process
0_2	GO:0071841	0.00477888	1.16205	453.803	499	2293	cellular component organization or biogenesis at cellular level
0_2	GO:0044270	0.00480859	1.30808	114.787	140	580	cellular nitrogen compound catabolic process
0_2	GO:0006119	0.00506243	3.19476	4.9477	11	25	oxidative phosphorylation
0_2	GO:0007091	0.00506243	3.19476	4.9477	11	25	mitotic metaphase/anaphase transition
0_2	GO:0009145	0.00507294	2.38594	9.10376	17	46	purine nucleoside triphosphate biosynthetic process
0_2	GO:0009142	0.00549226	2.28971	9.89539	18	50	nucleoside triphosphate biosynthetic process
0_2	GO:0006099	0.00563535	3.38764	4.35397	10	22	tricarboxylic acid cycle
0_2	GO:0007140	0.00563535	3.38764	4.35397	10	22	male meiosis
0_2	GO:0034655	0.00597719	1.3025	111.818	136	565	nucleobase-containing compound catabolic process
0_2	GO:0007064	0.00600936	6.09242	1.97908	6	10	mitotic sister chromatid cohesion
0_2	GO:0016226	0.00600936	6.09242	1.97908	6	10	iron-sulfur cluster assembly
0_2	GO:0016239	0.00600936	6.09242	1.97908	6	10	positive regulation of macroautophagy
0_2	GO:0031163	0.00600936	6.09242	1.97908	6	10	metallo-sulfur cluster assembly
0_2	GO:0046031	0.00600936	6.09242	1.97908	6	10	ADP metabolic process
0_2	GO:0009267	0.00615048	2.14291	11.4787	20	58	cellular response to starvation
0_2	GO:0000380	0.00615244	3.65785	3.76025	9	19	alternative nuclear mRNA splicing, via spliceosome
0_2	GO:0015988	0.00615244	3.65785	3.76025	9	19	energy coupled proton transport, against electrochemical gradient
0_2	GO:0015991	0.00615244	3.65785	3.76025	9	19	ATP hydrolysis coupled proton transport
0_2	GO:0034243	0.00615244	3.65785	3.76025	9	19	regulation of transcription elongation from RNA polymerase II promoter
0_2	GO:0045727	0.00631972	2.58865	7.12468	14	36	positive regulation of translation
0_2	GO:0006417	0.00640167	1.63256	29.0924	42	147	regulation of translation
0_2	GO:0006120	0.00644435	16.2376	0.989539	4	5	mitochondrial electron transport, NADH to ubiquinone
0_2	GO:0018196	0.00644435	16.2376	0.989539	4	5	peptidyl-asparagine modification
0_2	GO:0070389	0.00644435	16.2376	0.989539	4	5	chaperone cofactor-dependent protein refolding
0_2	GO:0009201	0.00650966	2.30616	9.30167	17	47	ribonucleoside triphosphate biosynthetic process
0_2	GO:0009135	0.00656214	4.73958	2.5728	7	13	purine nucleoside diphosphate metabolic process
0_2	GO:0009179	0.00656214	4.73958	2.5728	7	13	purine ribonucleoside diphosphate metabolic process
0_2	GO:0034613	0.00696715	1.28423	120.526	145	609	cellular protein localization
0_2	GO:0007131	0.00722881	2.98146	5.1456	11	26	reciprocal meiotic recombination
0_2	GO:0035825	0.00722881	2.98146	5.1456	11	26	reciprocal DNA recombination
0_2	GO:0016579	0.0073131	2.14838	10.8849	19	55	protein deubiquitination
0_2	GO:0009059	0.00762869	1.14542	503.082	547	2542	macromolecule biosynthetic process
0_2	GO:0006310	0.0076615	1.63201	27.7071	40	140	DNA recombination
0_2	GO:0000463	0.00774354	Inf	0.593723	3	3	maturation of LSU-rRNA from tricistronic rRNA transcript (SSU-rRNA, 5.8S rRNA, LSU-rRNA)
0_2	GO:0000470	0.00774354	Inf	0.593723	3	3	maturation of LSU-rRNA
0_2	GO:0010256	0.00774354	Inf	0.593723	3	3	endomembrane system organization
0_2	GO:0032070	0.00774354	Inf	0.593723	3	3	regulation of deoxyribonuclease activity
0_2	GO:0033572	0.00774354	Inf	0.593723	3	3	transferrin transport
0_2	GO:0048548	0.00774354	Inf	0.593723	3	3	regulation of pinocytosis
0_2	GO:0071921	0.00774354	Inf	0.593723	3	3	cohesin localization to chromatin
0_2	GO:0071922	0.00774354	Inf	0.593723	3	3	regulation of cohesin localization to chromatin
0_2	GO:0051649	0.00809207	1.22218	187.815	217	949	establishment of localization in cell
0_2	GO:0046356	0.00822723	3.12672	4.55188	10	23	acetyl-CoA catabolic process
0_2	GO:0006163	0.00839595	1.26895	126.661	151	640	purine nucleotide metabolic process
0_2	GO:0006974	0.008569	1.32875	85.6941	106	433	response to DNA damage stimulus
0_2	GO:0006886	0.00869808	1.33544	82.1317	102	415	intracellular protein transport
0_2	GO:0045786	0.00880888	1.45628	46.7062	62	236	negative regulation of cell cycle
0_2	GO:0051179	0.00927564	1.13933	518.914	562	2622	localization
0_2	GO:0042594	0.00933725	2.03533	11.8745	20	60	response to starvation
0_2	GO:0010608	0.00936994	1.417	53.8309	70	272	posttranscriptional regulation of gene expression
0_2	GO:0006354	0.00984804	2.51739	6.72887	13	34	DNA-dependent transcription, elongation
0_2	GO:0006446	0.00984804	2.51739	6.72887	13	34	regulation of translational initiation
0_2	GO:0000712	0.00990997	6.76715	1.58326	5	8	resolution of meiotic recombination intermediates
0_2	GO:0045792	0.00990997	6.76715	1.58326	5	8	negative regulation of cell size
0_3	GO:0008152	4.59999e-11	1.34907	1425.91	1568	6709	metabolic process
0_3	GO:0044237	3.00132e-10	1.3238	1218.26	1356	5732	cellular metabolic process
0_3	GO:0009987	5.14212e-10	1.35861	1723.67	1848	8110	cellular process
0_3	GO:0006996	1.17445e-09	1.46039	334.107	427	1572	organelle organization
0_3	GO:0044238	3.70736e-09	1.2995	1219.32	1348	5737	primary metabolic process
0_3	GO:0071840	2.53667e-08	1.32798	585.75	690	2756	cellular component organization or biogenesis
0_3	GO:0044260	4.45116e-08	1.28204	917.519	1033	4317	cellular macromolecule metabolic process
0_3	GO:0043170	8.34704e-08	1.27128	999.345	1114	4702	macromolecule metabolic process
0_3	GO:0006807	1.12368e-07	1.28506	757.054	864	3562	nitrogen compound metabolic process
0_3	GO:0034641	1.94931e-07	1.27923	752.378	857	3540	cellular nitrogen compound metabolic process
0_3	GO:0016043	4.11618e-07	1.29812	561.095	654	2640	cellular component organization
0_3	GO:0006139	6.56355e-07	1.26747	728.149	827	3426	nucleobase-containing compound metabolic process
0_3	GO:0051276	7.23595e-07	1.62687	114.132	161	537	chromosome organization
0_3	GO:0050789	2.82622e-06	1.2308	1032.08	1132	4856	regulation of biological process
0_3	GO:0065007	2.90916e-06	1.22937	1076.71	1177	5066	biological regulation
0_3	GO:0071841	3.39666e-06	1.2847	487.345	568	2293	cellular component organization or biogenesis at cellular level
0_3	GO:0006325	7.5045e-06	1.65197	85.227	122	401	chromatin organization
0_3	GO:0016568	9.66357e-06	1.69214	74.8127	109	352	chromatin modification
0_3	GO:0090304	2.08778e-05	1.2386	593.401	672	2792	nucleic acid metabolic process
0_3	GO:0043412	2.32762e-05	1.28219	383.415	450	1804	macromolecule modification
0_3	GO:0050794	3.6074e-05	1.20107	975.328	1062	4589	regulation of cellular process
0_3	GO:0071842	4.56191e-05	1.2493	464.179	533	2184	cellular component organization at cellular level
0_3	GO:0051260	6.03311e-05	2.0026	32.9431	54	155	protein homooligomerization
0_3	GO:0019222	6.43114e-05	1.21175	680.328	757	3201	regulation of metabolic process
0_3	GO:0006464	6.44418e-05	1.26883	367.475	429	1729	cellular protein modification process
0_3	GO:0036211	6.44418e-05	1.26883	367.475	429	1729	protein modification process
0_3	GO:0006897	7.76187e-05	1.71885	54.8343	81	258	endocytosis
0_3	GO:0032259	8.73999e-05	1.8457	41.232	64	194	methylation
0_3	GO:0006909	9.64595e-05	2.85257	12.7522	26	60	phagocytosis
0_3	GO:0016070	0.000107099	1.22726	503.923	571	2371	RNA metabolic process
0_3	GO:0043414	0.000124712	2.07779	26.7796	45	126	macromolecule methylation
0_3	GO:0034470	0.00017325	1.82722	38.8941	60	183	ncRNA processing
0_3	GO:0018205	0.000180378	1.94871	31.0303	50	146	peptidyl-lysine modification
0_3	GO:0009108	0.000185221	2.69351	13.1772	26	62	coenzyme biosynthetic process
0_3	GO:0051188	0.000236219	2.34194	17.6405	32	83	cofactor biosynthetic process
0_3	GO:0016192	0.000240152	1.40864	127.522	163	600	vesicle-mediated transport
0_3	GO:0009058	0.000262914	1.19277	654.399	723	3079	biosynthetic process
0_3	GO:0034660	0.00032553	1.66875	50.3711	73	237	ncRNA metabolic process
0_3	GO:0016570	0.000334117	1.65423	52.0714	75	245	histone modification
0_3	GO:0043619	0.000525393	22.2816	1.48775	6	7	regulation of transcription from RNA polymerase II promoter in response to oxidative stress
0_3	GO:0031323	0.00052909	1.18682	599.99	663	2823	regulation of cellular metabolic process
0_3	GO:0042770	0.000555504	2.30121	16.1527	29	76	signal transduction in response to DNA damage
0_3	GO:0044267	0.000559265	1.20131	484.795	543	2281	cellular protein metabolic process
0_3	GO:0006479	0.000560841	2.22398	17.6405	31	83	protein methylation
0_3	GO:0008213	0.000560841	2.22398	17.6405	31	83	protein alkylation
0_3	GO:0010467	0.000566695	1.18497	606.153	669	2852	gene expression
0_3	GO:0051289	0.000571704	2.86499	9.77666	20	46	protein homotetramerization
0_3	GO:0016569	0.000645798	1.60608	53.134	75	250	covalent chromatin modification
0_3	GO:0001816	0.000649488	1.68454	43.1448	63	203	cytokine production
0_3	GO:0010468	0.000653767	1.20368	453.977	510	2136	regulation of gene expression
0_3	GO:0043277	0.000814769	5.31022	3.61311	10	17	apoptotic cell clearance
0_3	GO:0044249	0.000836509	1.17544	634.42	696	2985	cellular biosynthetic process
0_3	GO:0051262	0.000876398	2.38895	13.6023	25	64	protein tetramerization
0_3	GO:0033554	0.000916624	1.31953	160.89	196	757	cellular response to stress
0_3	GO:0033036	0.000923575	1.25216	259.719	303	1222	macromolecule localization
0_3	GO:0044248	0.000943799	1.252	258.869	302	1218	cellular catabolic process
0_3	GO:0046825	0.00095996	4.54403	4.25072	11	20	regulation of protein export from nucleus
0_3	GO:0051259	0.00106159	1.5695	53.9842	75	254	protein oligomerization
0_3	GO:0008104	0.00107665	1.26487	226.776	267	1067	protein localization
0_3	GO:0018193	0.00125943	1.40512	96.0663	123	452	peptidyl-amino acid modification
0_3	GO:0046716	0.00126467	8.66667	2.12536	7	10	muscle cell homeostasis
0_3	GO:0051649	0.00137014	1.27335	201.697	239	949	establishment of localization in cell
0_3	GO:0042254	0.00142222	1.7879	29.5425	45	139	ribosome biogenesis
0_3	GO:0016571	0.00143383	2.37984	12.5396	23	59	histone methylation
0_3	GO:0009056	0.00148022	1.22427	300.101	344	1412	catabolic process
0_3	GO:0034968	0.00149047	2.56778	10.4143	20	49	histone lysine methylation
0_3	GO:0051641	0.00153384	1.24705	242.079	282	1139	cellular localization
0_3	GO:0031670	0.00159276	3.10017	7.01369	15	33	cellular response to nutrient
0_3	GO:0071229	0.00159276	3.10017	7.01369	15	33	cellular response to acid
0_3	GO:0034599	0.00165695	2.29246	13.3898	24	63	cellular response to oxidative stress
0_3	GO:0042558	0.00169603	3.71813	5.10087	12	24	pteridine-containing compound metabolic process
0_3	GO:0009070	0.00172119	11.1396	1.70029	6	8	serine family amino acid biosynthetic process
0_3	GO:0006399	0.00179354	1.8657	24.2291	38	114	tRNA metabolic process
0_3	GO:0006189	0.00203662	Inf	0.850145	4	4	'de novo' IMP biosynthetic process
0_3	GO:0035234	0.00203662	Inf	0.850145	4	4	germ cell programmed cell death
0_3	GO:0046654	0.00203662	Inf	0.850145	4	4	tetrahydrofolate biosynthetic process
0_3	GO:0002566	0.00213517	18.5605	1.27522	5	6	somatic diversification of immune receptors via somatic mutation
0_3	GO:0016446	0.00213517	18.5605	1.27522	5	6	somatic hypermutation of immunoglobulin genes
0_3	GO:0046520	0.00213517	18.5605	1.27522	5	6	sphingoid biosynthetic process
0_3	GO:0043933	0.00216794	1.29297	158.127	190	744	macromolecular complex subunit organization
0_3	GO:0010243	0.00221617	2.52576	9.9892	19	47	response to organic nitrogen
0_3	GO:0009059	0.00225481	1.16691	540.267	593	2542	macromolecule biosynthetic process
0_3	GO:0008630	0.00229662	2.93669	7.22623	15	34	DNA damage response, signal transduction resulting in induction of apoptosis
0_3	GO:0035556	0.00231378	1.2475	218.487	255	1028	intracellular signal transduction
0_3	GO:0019538	0.00241145	1.16319	561.946	615	2644	protein metabolic process
0_3	GO:0006997	0.00245411	2.57641	9.35159	18	44	nucleus organization
0_3	GO:0051234	0.00245655	1.17711	452.064	501	2127	establishment of localization
0_3	GO:0009069	0.00254224	4.12928	4.03819	10	19	serine family amino acid metabolic process
0_3	GO:0048278	0.00254224	4.12928	4.03819	10	19	vesicle docking
0_3	GO:0006351	0.0025643	1.18621	395.742	442	1862	transcription, DNA-dependent
0_3	GO:0031669	0.00257006	1.95863	19.1283	31	90	cellular response to nutrient levels
0_3	GO:0060255	0.00262298	1.16118	565.346	618	2660	regulation of macromolecule metabolic process
0_3	GO:0010556	0.00265087	1.17937	428.473	476	2016	regulation of macromolecule biosynthetic process
0_3	GO:0051716	0.00274432	1.16159	553.019	605	2602	cellular response to stimulus
0_3	GO:0031050	0.00283963	6.4993	2.3379	7	11	dsRNA fragmentation
0_3	GO:0070918	0.00283963	6.4993	2.3379	7	11	production of small RNA involved in gene silencing by RNA
0_3	GO:0044281	0.00302691	1.20844	292.875	333	1378	small molecule metabolic process
0_3	GO:0032774	0.00327974	1.17995	398.93	444	1877	RNA biosynthetic process
0_3	GO:0008033	0.00328091	2.06066	15.5151	26	73	tRNA processing
0_3	GO:0034645	0.00332375	1.16017	530.915	581	2498	cellular macromolecule biosynthetic process
0_3	GO:0051171	0.00336793	1.16817	466.304	514	2194	regulation of nitrogen compound metabolic process
0_3	GO:0006643	0.00340475	2.12802	14.0274	24	66	membrane lipid metabolic process
0_3	GO:0001817	0.0034239	1.60942	37.4064	53	176	regulation of cytokine production
0_3	GO:0006355	0.00349177	1.18202	381.077	425	1793	regulation of transcription, DNA-dependent
0_3	GO:0009889	0.00357652	1.16967	447.389	494	2105	regulation of biosynthetic process
0_3	GO:0071359	0.0035775	4.95276	2.97551	8	14	cellular response to dsRNA
0_3	GO:0019219	0.00364937	1.16691	462.904	510	2178	regulation of nucleobase-containing compound metabolic process
0_3	GO:0007049	0.00382726	1.23658	210.198	244	989	cell cycle
0_3	GO:0008629	0.00392599	2.23341	11.902	21	56	induction of apoptosis by intracellular signals
0_3	GO:0040029	0.00395806	1.8636	20.4035	32	96	regulation of gene expression, epigenetic
0_3	GO:0001974	0.00396023	3.18628	5.52594	12	26	blood vessel remodeling
0_3	GO:0046165	0.00396023	3.18628	5.52594	12	26	alcohol biosynthetic process
0_3	GO:0071295	0.00396023	3.18628	5.52594	12	26	cellular response to vitamin
0_3	GO:0006904	0.00397686	4.17967	3.61311	9	17	vesicle docking involved in exocytosis
0_3	GO:0080090	0.00412228	1.14977	590.425	641	2778	regulation of primary metabolic process
0_3	GO:0006974	0.00425737	1.35628	92.0282	115	433	response to DNA damage stimulus
0_3	GO:0051169	0.00428933	1.49552	50.5836	68	238	nuclear transport
0_3	GO:0048518	0.0043098	1.16298	464.817	511	2187	positive regulation of biological process
0_3	GO:0065003	0.00440418	1.28134	143.037	171	673	macromolecular complex assembly
0_3	GO:2000112	0.00444158	1.16889	421.672	466	1984	regulation of cellular macromolecule biosynthetic process
0_3	GO:0009451	0.00444195	2.25555	11.2644	20	53	RNA modification
0_3	GO:0006461	0.00464348	1.31032	116.682	142	549	protein complex assembly
0_3	GO:0006665	0.00484724	2.08848	13.6023	23	64	sphingolipid metabolic process
0_3	GO:2001141	0.0049126	1.17328	383.84	426	1806	regulation of RNA biosynthetic process
0_3	GO:0006810	0.00496243	1.16304	442.5	487	2082	transport
0_3	GO:0070271	0.00497686	1.30696	116.895	142	550	protein complex biogenesis
0_3	GO:0001819	0.00516502	1.8629	19.1283	30	90	positive regulation of cytokine production
0_3	GO:0007596	0.00527679	2.03085	14.4525	24	68	blood coagulation
0_3	GO:0007163	0.00530519	1.93388	16.7904	27	79	establishment or maintenance of cell polarity
0_3	GO:0006913	0.0053542	1.4818	50.1585	67	236	nucleocytoplasmic transport
0_3	GO:0050878	0.00541334	1.74295	24.0166	36	113	regulation of body fluid levels
0_3	GO:0018149	0.0055695	5.19888	2.55043	7	12	peptide cross-linking
0_3	GO:0000956	0.00567122	2.18898	11.477	20	54	nuclear-transcribed mRNA catabolic process
0_3	GO:0030148	0.00576814	2.97354	5.73848	12	27	sphingolipid biosynthetic process
0_3	GO:0031326	0.00586087	1.1592	442.5	486	2082	regulation of cellular biosynthetic process
0_3	GO:0050896	0.00596273	1.1352	686.492	737	3230	response to stimulus
0_3	GO:0051568	0.00613209	3.14451	5.10087	11	24	histone H3-K4 methylation
0_3	GO:0048872	0.00613667	1.63665	29.9676	43	141	homeostasis of number of cells
0_3	GO:0006188	0.00615962	9.27927	1.48775	5	7	IMP biosynthetic process
0_3	GO:0006907	0.00615962	9.27927	1.48775	5	7	pinocytosis
0_3	GO:0019359	0.00615962	9.27927	1.48775	5	7	nicotinamide nucleotide biosynthetic process
0_3	GO:0019693	0.00615962	9.27927	1.48775	5	7	ribose phosphate metabolic process
0_3	GO:0032863	0.00615962	9.27927	1.48775	5	7	activation of Rac GTPase activity
0_3	GO:0070544	0.00615962	9.27927	1.48775	5	7	histone H3-K36 demethylation
0_3	GO:0010324	0.00624834	4.24477	3.18804	8	15	membrane invagination
0_3	GO:0022406	0.00639136	3.37777	4.46326	10	21	membrane docking
0_3	GO:0071299	0.00639136	3.37777	4.46326	10	21	cellular response to vitamin A
0_3	GO:0071300	0.00639136	3.37777	4.46326	10	21	cellular response to retinoic acid
0_3	GO:0045767	0.00639823	2.34196	9.35159	17	44	regulation of anti-apoptosis
0_3	GO:0010212	0.00641952	1.89719	17.0029	27	80	response to ionizing radiation
0_3	GO:0030511	0.00646833	3.71486	3.82565	9	18	positive regulation of transforming growth factor beta receptor signaling pathway
0_3	GO:0050766	0.00646833	3.71486	3.82565	9	18	positive regulation of phagocytosis
0_3	GO:0007599	0.00649329	1.98551	14.665	24	69	hemostasis
0_3	GO:0045184	0.00656429	1.23721	178.743	208	841	establishment of protein localization
0_3	GO:0051252	0.00691013	1.16313	393.404	434	1851	regulation of RNA metabolic process
0_3	GO:0046822	0.00704323	1.73566	22.7414	34	107	regulation of nucleocytoplasmic transport
0_3	GO:0051186	0.00722295	1.54032	37.8314	52	178	cofactor metabolic process
0_3	GO:0006950	0.00739048	1.18688	282.886	318	1331	response to stress
0_3	GO:0051179	0.00743052	1.14046	557.27	603	2622	localization
0_3	GO:0045768	0.00745073	2.68466	6.58862	13	31	positive regulation of anti-apoptosis
0_3	GO:0006520	0.0077824	1.48383	44.8451	60	211	cellular amino acid metabolic process
0_3	GO:0070887	0.00781297	1.25983	141.337	167	665	cellular response to chemical stimulus
0_3	GO:0000209	0.00782553	1.75321	21.2536	32	100	protein polyubiquitination
0_3	GO:0050817	0.00793167	1.94213	14.8775	24	70	coagulation
0_3	GO:0018393	0.00803692	1.73174	22.1038	33	104	internal peptidyl-lysine acetylation
0_3	GO:0031668	0.00803692	1.73174	22.1038	33	104	cellular response to extracellular stimulus
0_3	GO:0034504	0.0081254	1.52803	38.044	52	179	protein localization to nucleus
0_3	GO:0018022	0.00817219	2.78739	5.95101	12	28	peptidyl-lysine methylation
0_3	GO:0030193	0.00817219	2.78739	5.95101	12	28	regulation of blood coagulation
0_3	GO:0046467	0.00817219	2.78739	5.95101	12	28	membrane lipid biosynthetic process
0_3	GO:0071230	0.00817219	2.78739	5.95101	12	28	cellular response to amino acid stimulus
0_3	GO:1900046	0.00817219	2.78739	5.95101	12	28	regulation of hemostasis
0_3	GO:0071496	0.00822717	1.71202	22.9539	34	108	cellular response to external stimulus
0_3	GO:0015031	0.00835697	1.23326	171.304	199	806	protein transport
0_3	GO:0030100	0.00838649	1.80007	18.9157	29	89	regulation of endocytosis
0_3	GO:0016125	0.00840267	1.89935	15.7277	25	74	sterol metabolic process
0_3	GO:0006999	0.00845385	14.8425	1.06268	4	5	nuclear pore organization
0_3	GO:0007252	0.00845385	14.8425	1.06268	4	5	I-kappaB phosphorylation
0_3	GO:0009125	0.00845385	14.8425	1.06268	4	5	nucleoside monophosphate catabolic process
0_3	GO:0042590	0.00845385	14.8425	1.06268	4	5	antigen processing and presentation of exogenous peptide antigen via MHC class I
0_3	GO:0046512	0.00845385	14.8425	1.06268	4	5	sphingosine biosynthetic process
0_3	GO:0051096	0.00845385	14.8425	1.06268	4	5	positive regulation of helicase activity
0_3	GO:0048584	0.00850556	1.26219	135.173	160	636	positive regulation of response to stimulus
0_3	GO:0051050	0.00859874	1.40412	59.9352	77	282	positive regulation of transport
0_3	GO:0035196	0.0086865	5.56859	2.12536	6	10	production of miRNAs involved in gene silencing by miRNA
0_3	GO:0071044	0.0086865	5.56859	2.12536	6	10	histone mRNA catabolic process
0_3	GO:0006793	0.0088805	1.1832	277.147	311	1304	phosphorus metabolic process
0_3	GO:0006796	0.0088805	1.1832	277.147	311	1304	phosphate-containing compound metabolic process
0_3	GO:0016072	0.00893767	1.74956	20.616	31	97	rRNA metabolic process
0_3	GO:0046907	0.0089748	1.25441	140.911	166	663	intracellular transport
0_3	GO:0048285	0.00927181	1.39509	60.9979	78	287	organelle fission
0_3	GO:0016064	0.00938885	2.2883	8.92652	16	42	immunoglobulin mediated immune response
0_3	GO:0016441	0.00951707	3.09596	4.6758	10	22	posttranscriptional gene silencing
0_3	GO:0035194	0.00951707	3.09596	4.6758	10	22	posttranscriptional gene silencing by RNA
0_3	GO:0006545	0.00959153	Inf	0.637608	3	3	glycine biosynthetic process
0_3	GO:0009128	0.00959153	Inf	0.637608	3	3	purine nucleoside monophosphate catabolic process
0_3	GO:0009158	0.00959153	Inf	0.637608	3	3	ribonucleoside monophosphate catabolic process
0_3	GO:0009169	0.00959153	Inf	0.637608	3	3	purine ribonucleoside monophosphate catabolic process
0_3	GO:0032733	0.00959153	Inf	0.637608	3	3	positive regulation of interleukin-10 production
0_3	GO:0033023	0.00959153	Inf	0.637608	3	3	mast cell homeostasis
0_3	GO:0033024	0.00959153	Inf	0.637608	3	3	mast cell apoptotic process
0_3	GO:0033025	0.00959153	Inf	0.637608	3	3	regulation of mast cell apoptotic process
0_3	GO:0035457	0.00959153	Inf	0.637608	3	3	cellular response to interferon-alpha
0_3	GO:0046016	0.00959153	Inf	0.637608	3	3	positive regulation of transcription by glucose
0_3	GO:0060689	0.00959153	Inf	0.637608	3	3	cell differentiation involved in salivary gland development
0_3	GO:0070886	0.00959153	Inf	0.637608	3	3	positive regulation of calcineurin-NFAT signaling cascade
0_3	GO:0032728	0.00987091	4.33193	2.76297	7	13	positive regulation of interferon-beta production
0_3	GO:0043618	0.00987091	4.33193	2.76297	7	13	regulation of transcription from RNA polymerase II promoter in response to stress
1_3	GO:0048731	6.53909e-56	2.25962	645.461	946	1810	system development
1_3	GO:0007166	2.92921e-54	2.76238	371.586	606	1042	cell surface receptor signaling pathway
1_3	GO:0007154	2.42085e-49	2.00752	824.122	1133	2311	cell communication
1_3	GO:0023052	2.97276e-49	2.02488	794.523	1099	2228	signaling
1_3	GO:0032501	6.02556e-47	1.89731	978.533	1298	2744	multicellular organismal process
1_3	GO:0007165	1.11949e-46	2.03253	726.768	1013	2038	signal transduction
1_3	GO:0048856	9.86985e-46	1.97691	786.321	1078	2205	anatomical structure development
1_3	GO:0007275	4.87598e-43	1.93499	787.391	1070	2208	multicellular organismal development
1_3	GO:0009653	1.23967e-40	2.27029	427.93	642	1200	anatomical structure morphogenesis
1_3	GO:0048513	8.43068e-40	2.17959	469.653	690	1317	organ development
1_3	GO:0050896	2.68403e-39	1.74277	1151.84	1458	3230	response to stimulus
1_3	GO:0051239	3.7558e-39	2.34732	374.082	572	1049	regulation of multicellular organismal process
1_3	GO:0050793	6.01871e-39	2.48245	323.087	508	906	regulation of developmental process
1_3	GO:0032502	2.31545e-38	1.80648	907.211	1187	2544	developmental process
1_3	GO:0051716	3.87567e-38	1.79516	927.895	1209	2602	cellular response to stimulus
1_3	GO:2000026	6.2155e-38	2.76095	247.486	409	694	regulation of multicellular organismal development
1_3	GO:0048518	1.35268e-37	1.85417	779.902	1042	2187	positive regulation of biological process
1_3	GO:0048522	1.56319e-36	1.87274	717.852	968	2013	positive regulation of cellular process
1_3	GO:0009888	1.58112e-35	2.57038	268.169	430	752	tissue development
1_3	GO:0065007	2.73705e-35	1.61559	1806.58	2125	5066	biological regulation
1_3	GO:0050794	1.66311e-34	1.6153	1636.48	1947	4589	regulation of cellular process
1_3	GO:0022610	3.97256e-34	3.11213	175.095	305	491	biological adhesion
1_3	GO:0007155	7.16164e-34	3.10113	174.738	304	490	cell adhesion
1_3	GO:0050789	1.62371e-33	1.59792	1731.69	2040	4856	regulation of biological process
1_3	GO:0048583	3.95105e-33	2.02986	469.296	669	1316	regulation of response to stimulus
1_3	GO:0023051	1.03815e-32	2.07805	428.287	619	1201	regulation of signaling
1_3	GO:0009966	2.89932e-31	2.10989	386.92	565	1085	regulation of signal transduction
1_3	GO:0016477	8.73039e-31	2.91743	175.808	299	493	cell migration
1_3	GO:0072358	1.18046e-30	2.83362	185.08	311	519	cardiovascular system development
1_3	GO:0072359	1.18046e-30	2.83362	185.08	311	519	circulatory system development
1_3	GO:0040011	1.11586e-28	2.5107	221.81	354	622	locomotion
1_3	GO:0007399	1.14625e-28	2.21495	303.474	456	851	nervous system development
1_3	GO:0010646	2.75539e-28	2.15012	324.87	481	911	regulation of cell communication
1_3	GO:0051094	3.14245e-28	2.97044	154.411	265	433	positive regulation of developmental process
1_3	GO:0022603	7.33945e-27	3.04854	139.434	242	391	regulation of anatomical structure morphogenesis
1_3	GO:0009887	9.35863e-27	2.83363	159.047	268	446	organ morphogenesis
1_3	GO:0001944	1.0676e-26	3.12913	132.302	232	371	vasculature development
1_3	GO:0001568	8.27576e-25	3.08823	124.813	218	350	blood vessel development
1_3	GO:0007167	2.15858e-24	2.83474	143.357	242	402	enzyme linked receptor protein signaling pathway
1_3	GO:0042127	5.11647e-24	2.2291	242.85	368	681	regulation of cell proliferation
1_3	GO:0048870	1.03055e-23	2.42357	193.995	306	544	cell motility
1_3	GO:0051674	1.03055e-23	2.42357	193.995	306	544	localization of cell
1_3	GO:0045595	2.60482e-23	2.26746	224.307	343	629	regulation of cell differentiation
1_3	GO:0048646	3.58613e-23	2.37526	198.274	310	556	anatomical structure formation involved in morphogenesis
1_3	GO:0048514	5.5423e-23	3.21679	106.982	190	300	blood vessel morphogenesis
1_3	GO:0001525	6.08992e-23	3.73494	84.8728	159	238	angiogenesis
1_3	GO:0048729	7.74862e-23	3.10116	113.045	198	317	tissue morphogenesis
1_3	GO:0042221	8.07268e-23	1.856	405.82	559	1138	response to chemical stimulus
1_3	GO:0060429	1.42213e-22	2.85367	129.805	220	364	epithelium development
1_3	GO:0030154	2.76416e-22	1.70342	560.588	734	1572	cell differentiation
1_3	GO:0001501	5.20684e-22	4.01511	73.4613	141	206	skeletal system development
1_3	GO:0040012	1.93235e-21	3.11055	104.843	184	294	regulation of locomotion
1_3	GO:0008283	1.94101e-21	1.97408	303.83	434	852	cell proliferation
1_3	GO:0000904	2.4953e-21	3.00268	110.905	192	311	cell morphogenesis involved in differentiation
1_3	GO:0030334	4.77038e-21	3.23947	95.9276	171	269	regulation of cell migration
1_3	GO:0048869	1.36862e-20	1.63851	608.374	780	1706	cellular developmental process
1_3	GO:0051270	1.62924e-20	2.99022	106.982	185	300	regulation of cellular component movement
1_3	GO:0023056	1.96328e-20	2.35823	174.738	273	490	positive regulation of signaling
1_3	GO:0048519	3.00319e-20	1.5821	717.496	899	2012	negative regulation of biological process
1_3	GO:0048584	3.43113e-20	2.12382	226.803	337	636	positive regulation of response to stimulus
1_3	GO:0009790	4.3797e-20	2.13475	222.167	331	623	embryo development
1_3	GO:0080090	8.90766e-20	1.49739	990.658	1192	2778	regulation of primary metabolic process
1_3	GO:2000145	1.19432e-19	3.00724	100.92	175	283	regulation of cell motility
1_3	GO:0035295	1.43105e-19	2.9051	106.982	183	300	tube development
1_3	GO:0010647	1.45226e-19	2.30522	175.808	272	493	positive regulation of cell communication
1_3	GO:0048699	3.03191e-19	2.19521	195.778	296	549	generation of neurons
1_3	GO:0048523	3.04166e-19	1.5842	662.935	834	1859	negative regulation of cellular process
1_3	GO:0001503	5.59614e-19	3.94737	63.8329	122	179	ossification
1_3	GO:0048468	8.78346e-19	1.8696	311.676	434	874	cell development
1_3	GO:0009967	8.78901e-19	2.30404	167.962	260	471	positive regulation of signal transduction
1_3	GO:0002009	1.12374e-18	3.12538	89.1521	157	250	morphogenesis of an epithelium
1_3	GO:0007389	1.24542e-18	3.18119	86.2992	153	242	pattern specification process
1_3	GO:0009893	1.52699e-18	1.69572	451.109	594	1265	positive regulation of metabolic process
1_3	GO:0010604	2.51049e-18	1.71513	422.937	561	1186	positive regulation of macromolecule metabolic process
1_3	GO:0010628	4.17878e-18	1.93224	266.386	378	747	positive regulation of gene expression
1_3	GO:0045597	4.31469e-18	2.73177	110.192	184	309	positive regulation of cell differentiation
1_3	GO:0051960	6.08563e-18	2.77403	105.913	178	297	regulation of nervous system development
1_3	GO:0048598	8.08724e-18	2.65802	114.471	189	321	embryonic morphogenesis
1_3	GO:0048585	1.05488e-17	2.22656	171.172	261	480	negative regulation of response to stimulus
1_3	GO:0031325	1.61764e-17	1.68916	426.86	562	1197	positive regulation of cellular metabolic process
1_3	GO:0030182	1.79334e-17	2.2033	173.312	263	486	neuron differentiation
1_3	GO:0051171	1.91116e-17	1.50586	782.399	955	2194	regulation of nitrogen compound metabolic process
1_3	GO:0022008	1.97017e-17	2.05505	210.042	308	589	neurogenesis
1_3	GO:0010033	2.56069e-17	1.89002	272.092	382	763	response to organic substance
1_3	GO:0019222	2.66585e-17	1.43179	1141.5	1337	3201	regulation of metabolic process
1_3	GO:0008284	2.7376e-17	2.42709	134.798	214	378	positive regulation of cell proliferation
1_3	GO:0032879	3.02988e-17	1.83244	302.047	417	847	regulation of localization
1_3	GO:0006357	3.76738e-17	1.85054	289.566	402	812	regulation of transcription from RNA polymerase II promoter
1_3	GO:0019219	4.05302e-17	1.50114	776.693	947	2178	regulation of nucleobase-containing compound metabolic process
1_3	GO:0031323	4.79413e-17	1.44795	1006.71	1193	2823	regulation of cellular metabolic process
1_3	GO:0045893	6.80638e-17	1.92939	246.416	350	691	positive regulation of transcription, DNA-dependent
1_3	GO:0060070	9.34961e-17	4.34587	49.2119	97	138	canonical Wnt receptor signaling pathway
1_3	GO:0031328	9.64847e-17	1.82458	295.985	408	830	positive regulation of cellular biosynthetic process
1_3	GO:0006928	1.26514e-16	1.94072	237.144	338	665	cellular component movement
1_3	GO:0009891	1.44652e-16	1.80889	301.691	414	846	positive regulation of biosynthetic process
1_3	GO:0010648	1.62878e-16	2.27733	149.062	230	418	negative regulation of cell communication
1_3	GO:0003008	1.85618e-16	1.93448	236.788	337	664	system process
1_3	GO:0045944	2.16495e-16	2.17674	166.179	251	466	positive regulation of transcription from RNA polymerase II promoter
1_3	GO:0009968	2.63189e-16	2.31131	141.573	220	397	negative regulation of signal transduction
1_3	GO:0030335	3.01131e-16	3.90128	54.5611	104	153	positive regulation of cell migration
1_3	GO:0040017	3.36424e-16	3.78352	56.7007	107	159	positive regulation of locomotion
1_3	GO:0042330	3.97494e-16	3.37627	66.6857	121	187	taxis
1_3	GO:0023057	4.42564e-16	2.25824	147.636	227	414	negative regulation of signaling
1_3	GO:0071310	4.69495e-16	2.11689	175.095	261	491	cellular response to organic substance
1_3	GO:0010557	5.22696e-16	1.82582	279.581	386	784	positive regulation of macromolecule biosynthetic process
1_3	GO:2000147	6.44709e-16	3.74724	56.3441	106	158	positive regulation of cell motility
1_3	GO:0060284	6.99412e-16	2.47158	117.324	188	329	regulation of cell development
1_3	GO:0006935	7.33268e-16	3.34754	66.3291	120	186	chemotaxis
1_3	GO:0051173	1.01202e-15	1.80441	285.643	392	801	positive regulation of nitrogen compound metabolic process
1_3	GO:0045935	1.29638e-15	1.80706	281.721	387	790	positive regulation of nucleobase-containing compound metabolic process
1_3	GO:0051272	1.33047e-15	3.57878	58.8404	109	165	positive regulation of cellular component movement
1_3	GO:0030155	1.37538e-15	3.46432	61.6932	113	173	regulation of cell adhesion
1_3	GO:0051254	1.48222e-15	1.86125	252.122	352	707	positive regulation of RNA metabolic process
1_3	GO:0070887	1.75102e-15	1.89157	237.144	334	665	cellular response to chemical stimulus
1_3	GO:0006355	2.22795e-15	1.51059	639.399	788	1793	regulation of transcription, DNA-dependent
1_3	GO:0016337	2.47267e-15	3.29014	65.6159	118	184	cell-cell adhesion
1_3	GO:0031175	2.85133e-15	2.39179	120.89	191	339	neuron projection development
1_3	GO:0065008	3.62314e-15	1.59182	469.296	599	1316	regulation of biological quality
1_3	GO:0051240	5.36173e-15	2.62286	96.6408	159	271	positive regulation of multicellular organismal process
1_3	GO:0002376	6.91356e-15	1.83786	249.982	347	701	immune system process
1_3	GO:0031326	7.22702e-15	1.46524	742.458	897	2082	regulation of cellular biosynthetic process
1_3	GO:2001141	7.88839e-15	1.4964	644.035	790	1806	regulation of RNA biosynthetic process
1_3	GO:0007409	7.94191e-15	3.19252	66.3291	118	186	axonogenesis
1_3	GO:0003002	8.47878e-15	3.2756	63.4763	114	178	regionalization
1_3	GO:0006366	8.75691e-15	1.74186	303.474	409	851	transcription from RNA polymerase II promoter
1_3	GO:0061448	9.9146e-15	4.66688	39.2269	79	110	connective tissue development
1_3	GO:0048666	9.98451e-15	2.24351	135.511	208	380	neuron development
1_3	GO:0060485	1.05434e-14	5.13767	35.3042	73	99	mesenchyme development
1_3	GO:0030111	1.11661e-14	4.02537	46.7157	90	131	regulation of Wnt receptor signaling pathway
1_3	GO:0007267	1.26238e-14	2.27223	130.162	201	365	cell-cell signaling
1_3	GO:0009889	1.46954e-14	1.45644	750.66	904	2105	regulation of biosynthetic process
1_3	GO:0001649	1.59993e-14	5.33461	33.5212	70	94	osteoblast differentiation
1_3	GO:0051216	1.93153e-14	5.74502	31.0249	66	87	cartilage development
1_3	GO:0007423	3.42395e-14	2.68205	86.6558	144	243	sensory organ development
1_3	GO:0009605	3.44401e-14	2.01054	175.808	256	493	response to external stimulus
1_3	GO:0009792	4.09568e-14	2.15468	143.357	216	402	embryo development ending in birth or egg hatching
1_3	GO:0043009	4.90532e-14	2.15743	141.93	214	398	chordate embryonic development
1_3	GO:0007169	7.58731e-14	2.61359	88.7955	146	249	transmembrane receptor protein tyrosine kinase signaling pathway
1_3	GO:0010556	8.96938e-14	1.44839	718.922	865	2016	regulation of macromolecule biosynthetic process
1_3	GO:0048568	9.80732e-14	2.88773	72.3915	124	203	embryonic organ development
1_3	GO:0030278	9.95331e-14	4.32634	39.5835	78	111	regulation of ossification
1_3	GO:0009611	1.01463e-13	2.34073	112.332	176	315	response to wounding
1_3	GO:0050877	1.01975e-13	2.0377	162.257	238	455	neurological system process
1_3	GO:0007178	1.03624e-13	3.34322	56.3441	102	158	transmembrane receptor protein serine/threonine kinase signaling pathway
1_3	GO:0016055	1.09026e-13	2.76176	78.4538	132	220	Wnt receptor signaling pathway
1_3	GO:0035239	1.14989e-13	2.77203	77.7406	131	218	tube morphogenesis
1_3	GO:0061138	1.15802e-13	4.18464	41.01	80	115	morphogenesis of a branching epithelium
1_3	GO:0065009	1.20392e-13	1.55337	463.591	585	1300	regulation of molecular function
1_3	GO:0001763	1.83189e-13	3.62617	48.8553	91	137	morphogenesis of a branching structure
1_3	GO:0060255	1.94843e-13	1.3915	948.578	1108	2660	regulation of macromolecule metabolic process
1_3	GO:2000112	2.45389e-13	1.44194	707.511	850	1984	regulation of cellular macromolecule biosynthetic process
1_3	GO:0048812	3.33753e-13	2.62793	83.0897	137	233	neuron projection morphogenesis
1_3	GO:0006351	3.56934e-13	1.4514	664.005	802	1862	transcription, DNA-dependent
1_3	GO:0007507	4.07856e-13	2.4534	95.571	153	268	heart development
1_3	GO:0050767	4.39216e-13	2.45847	94.8578	152	266	regulation of neurogenesis
1_3	GO:0048667	4.53835e-13	2.66964	79.5236	132	223	cell morphogenesis involved in neuron differentiation
1_3	GO:0051252	4.74582e-13	1.44977	660.082	797	1851	regulation of RNA metabolic process
1_3	GO:0000902	4.9327e-13	1.9346	179.017	256	502	cell morphogenesis
1_3	GO:0009952	6.04288e-13	3.70621	45.2892	85	127	anterior/posterior pattern specification
1_3	GO:0048706	6.18016e-13	7.15284	22.8229	51	64	embryonic skeletal system development
1_3	GO:0060828	6.2054e-13	4.38826	36.374	72	102	regulation of canonical Wnt receptor signaling pathway
1_3	GO:0032774	6.97579e-13	1.44292	669.354	806	1877	RNA biosynthetic process
1_3	GO:0045664	8.14508e-13	2.65745	78.4538	130	220	regulation of neuron differentiation
1_3	GO:0051093	9.17255e-13	2.19219	121.603	185	341	negative regulation of developmental process
1_3	GO:0001655	1.15662e-12	3.20897	54.9177	98	154	urogenital system development
1_3	GO:0048762	1.17153e-12	5.00206	30.6683	63	86	mesenchymal cell differentiation
1_3	GO:0035556	1.49655e-12	1.59215	366.593	471	1028	intracellular signal transduction
1_3	GO:0007186	1.64868e-12	2.66295	75.9576	126	213	G-protein coupled receptor signaling pathway
1_3	GO:0007417	1.66643e-12	2.23116	113.401	174	318	central nervous system development
1_3	GO:0045667	1.80697e-12	5.9014	25.6758	55	72	regulation of osteoblast differentiation
1_3	GO:0051128	2.02025e-12	1.65681	300.977	396	844	regulation of cellular component organization
1_3	GO:0007610	2.42487e-12	2.37812	95.571	151	268	behavior
1_3	GO:0045785	2.77304e-12	4.79301	31.0249	63	87	positive regulation of cell adhesion
1_3	GO:0010562	3.35071e-12	2.13469	123.743	186	347	positive regulation of phosphorus metabolic process
1_3	GO:0045937	3.35071e-12	2.13469	123.743	186	347	positive regulation of phosphate metabolic process
1_3	GO:0044093	5.62017e-12	1.70627	253.905	340	712	positive regulation of molecular function
1_3	GO:0048754	6.9825e-12	3.75587	40.2967	76	113	branching morphogenesis of a tube
1_3	GO:0060541	7.80042e-12	3.48924	44.576	82	125	respiratory system development
1_3	GO:0009987	9.48285e-12	1.32818	2892.09	3053	8110	cellular process
1_3	GO:0010941	1.23709e-11	1.64077	289.209	379	811	regulation of cell death
1_3	GO:0030198	1.29638e-11	3.75729	39.2269	74	110	extracellular matrix organization
1_3	GO:0022604	1.36033e-11	2.68265	68.4688	114	192	regulation of cell morphogenesis
1_3	GO:0042327	1.43698e-11	2.10138	121.247	181	340	positive regulation of phosphorylation
1_3	GO:0048732	1.61494e-11	2.89284	58.8404	101	165	gland development
1_3	GO:2000027	1.68109e-11	4.23852	33.1646	65	93	regulation of organ morphogenesis
1_3	GO:0001932	2.21915e-11	1.82693	184.01	256	516	regulation of protein phosphorylation
1_3	GO:0043062	2.53838e-11	3.65526	39.5835	74	111	extracellular structure organization
1_3	GO:0001934	3.44217e-11	2.09597	117.324	175	329	positive regulation of protein phosphorylation
1_3	GO:0014031	3.87889e-11	4.72515	28.1721	57	79	mesenchymal cell development
1_3	GO:0016265	4.0213e-11	1.54378	365.88	463	1026	death
1_3	GO:0007420	4.15721e-11	2.36359	85.586	135	240	brain development
1_3	GO:0045596	4.17954e-11	2.24783	96.6408	149	271	negative regulation of cell differentiation
1_3	GO:0008285	4.23501e-11	2.11933	112.688	169	316	negative regulation of cell proliferation
1_3	GO:0001657	4.33899e-11	7.11549	19.2568	43	54	ureteric bud development
1_3	GO:0042476	4.33899e-11	7.11549	19.2568	43	54	odontogenesis
1_3	GO:0010468	4.70184e-11	1.37632	761.715	893	2136	regulation of gene expression
1_3	GO:0048705	4.71344e-11	3.65397	38.5137	72	108	skeletal system morphogenesis
1_3	GO:0071363	4.80773e-11	3.60499	39.2269	73	110	cellular response to growth factor stimulus
1_3	GO:0070848	5.00064e-11	3.43305	42.0798	77	118	response to growth factor stimulus
1_3	GO:0032989	5.23152e-11	1.77651	195.421	268	548	cellular component morphogenesis
1_3	GO:0008219	7.46218e-11	1.53549	364.454	460	1022	cell death
1_3	GO:0022612	7.93705e-11	4.64113	27.8154	56	78	gland morphogenesis
1_3	GO:0045765	8.29735e-11	3.76254	36.0174	68	101	regulation of angiogenesis
1_3	GO:0031324	9.10576e-11	1.57173	320.234	410	898	negative regulation of cellular metabolic process
1_3	GO:0042325	1.02961e-10	1.75223	198.987	271	558	regulation of phosphorylation
1_3	GO:0050790	1.15242e-10	1.5288	364.454	459	1022	regulation of catalytic activity
1_3	GO:0043085	1.17858e-10	1.73708	204.337	277	573	positive regulation of catalytic activity
1_3	GO:0051049	1.19188e-10	1.71515	214.678	289	602	regulation of transport
1_3	GO:0043067	1.47364e-10	1.61075	277.798	361	779	regulation of programmed cell death
1_3	GO:0040007	1.55435e-10	1.80674	174.025	241	488	growth
1_3	GO:0090092	1.65743e-10	3.59963	37.0873	69	104	regulation of transmembrane receptor protein serine/threonine kinase signaling pathway
1_3	GO:0030323	1.7186e-10	3.41921	39.9401	73	112	respiratory tube development
1_3	GO:0030509	1.73571e-10	5.25	23.5361	49	66	BMP signaling pathway
1_3	GO:0012501	1.86029e-10	1.53582	346.623	438	972	programmed cell death
1_3	GO:0030178	1.94457e-10	4.33024	28.8853	57	81	negative regulation of Wnt receptor signaling pathway
1_3	GO:0045766	2.10942e-10	5.85127	21.0399	45	59	positive regulation of angiogenesis
1_3	GO:0031589	2.27688e-10	2.94716	50.2818	87	141	cell-substrate adhesion
1_3	GO:0010463	2.29868e-10	11.628	13.1945	32	37	mesenchymal cell proliferation
1_3	GO:0050795	2.33229e-10	4.89016	24.9626	51	70	regulation of behavior
1_3	GO:0001822	3.16956e-10	3.33328	40.2967	73	113	kidney development
1_3	GO:0048771	3.58267e-10	4.35844	27.8154	55	78	tissue remodeling
1_3	GO:0035637	3.78848e-10	2.11809	101.277	152	284	multicellular organismal signaling
1_3	GO:0048736	4.43913e-10	4.06718	29.9551	58	84	appendage development
1_3	GO:0060173	4.43913e-10	4.06718	29.9551	58	84	limb development
1_3	GO:0042981	4.57522e-10	1.59361	274.588	355	770	regulation of apoptotic process
1_3	GO:0019226	4.94697e-10	2.12385	99.1371	149	278	transmission of nerve impulse
1_3	GO:0000165	5.01093e-10	2.17734	92.7181	141	260	MAPK cascade
1_3	GO:0006915	5.32401e-10	1.52296	341.631	430	958	apoptotic process
1_3	GO:0060562	5.39115e-10	2.62705	59.9102	99	168	epithelial tube morphogenesis
1_3	GO:0048562	5.46932e-10	3.15541	42.793	76	120	embryonic organ morphogenesis
1_3	GO:0072001	5.46932e-10	3.15541	42.793	76	120	renal system development
1_3	GO:0030324	5.86705e-10	3.32392	39.2269	71	110	lung development
1_3	GO:0050679	8.22218e-10	4.08257	28.8853	56	81	positive regulation of epithelial cell proliferation
1_3	GO:0009892	9.32623e-10	1.5063	350.903	439	984	negative regulation of metabolic process
1_3	GO:0043408	9.40156e-10	2.2708	80.5935	125	226	regulation of MAPK cascade
1_3	GO:0045892	1.26703e-09	1.67309	208.972	278	586	negative regulation of transcription, DNA-dependent
1_3	GO:0031327	1.33251e-09	1.60842	247.486	322	694	negative regulation of cellular biosynthetic process
1_3	GO:0007411	1.52289e-09	4.09936	27.8154	54	78	axon guidance
1_3	GO:0009719	1.73104e-09	1.89375	130.162	185	365	response to endogenous stimulus
1_3	GO:0045165	2.00971e-09	3.30387	37.0873	67	104	cell fate commitment
1_3	GO:0071495	2.19395e-09	2.13397	90.2219	136	253	cellular response to endogenous stimulus
1_3	GO:0019220	2.29644e-09	1.6359	222.167	292	623	regulation of phosphate metabolic process
1_3	GO:0051174	2.29644e-09	1.6359	222.167	292	623	regulation of phosphorus metabolic process
1_3	GO:0030030	2.57391e-09	1.69659	189.359	254	531	cell projection organization
1_3	GO:0043542	2.82062e-09	4.11772	26.7456	52	75	endothelial cell migration
1_3	GO:0009058	2.99438e-09	1.2881	1098	1232	3079	biosynthetic process
1_3	GO:0000122	3.00179e-09	1.87243	130.875	185	367	negative regulation of transcription from RNA polymerase II promoter
1_3	GO:0043410	3.04661e-09	3.00224	42.4364	74	119	positive regulation of MAPK cascade
1_3	GO:0044249	3.12599e-09	1.29088	1064.48	1197	2985	cellular biosynthetic process
1_3	GO:0010769	3.24136e-09	3.05629	41.01	72	115	regulation of cell morphogenesis involved in differentiation
1_3	GO:0035107	3.28593e-09	3.85401	28.8853	55	81	appendage morphogenesis
1_3	GO:0035108	3.28593e-09	3.85401	28.8853	55	81	limb morphogenesis
1_3	GO:0018108	3.81258e-09	2.79198	47.7855	81	134	peptidyl-tyrosine phosphorylation
1_3	GO:0018212	3.81258e-09	2.79198	47.7855	81	134	peptidyl-tyrosine modification
1_3	GO:0001654	4.1668e-09	2.51844	58.4838	95	164	eye development
1_3	GO:0009890	4.28039e-09	1.57902	251.409	324	705	negative regulation of biosynthetic process
1_3	GO:0006140	4.81813e-09	2.05295	95.9276	142	269	regulation of nucleotide metabolic process
1_3	GO:0033674	4.82567e-09	2.15664	83.8029	127	235	positive regulation of kinase activity
1_3	GO:0031401	4.89766e-09	1.79912	145.853	202	409	positive regulation of protein modification process
1_3	GO:0051051	5.39882e-09	2.38636	64.9027	103	182	negative regulation of transport
1_3	GO:0009059	5.42342e-09	1.30364	906.498	1030	2542	macromolecule biosynthetic process
1_3	GO:0051347	6.14534e-09	2.10571	88.0822	132	247	positive regulation of transferase activity
1_3	GO:0001775	6.33201e-09	1.94841	110.192	159	309	cell activation
1_3	GO:0001837	6.55238e-09	5.7564	17.8304	38	50	epithelial to mesenchymal transition
1_3	GO:0050678	7.47555e-09	2.61923	52.0648	86	146	regulation of epithelial cell proliferation
1_3	GO:0051050	7.8231e-09	1.99962	100.564	147	282	positive regulation of transport
1_3	GO:0051046	7.99964e-09	2.20996	76.3142	117	214	regulation of secretion
1_3	GO:0051172	9.34929e-09	1.57843	239.641	309	672	negative regulation of nitrogen compound metabolic process
1_3	GO:0044057	9.36924e-09	2.08925	87.7256	131	246	regulation of system process
1_3	GO:0050920	9.38679e-09	5.19487	19.2568	40	54	regulation of chemotaxis
1_3	GO:0070372	9.67618e-09	4.16006	24.606	48	69	regulation of ERK1 and ERK2 cascade
1_3	GO:0006468	1.05607e-08	1.50291	304.9	382	855	protein phosphorylation
1_3	GO:1900542	1.08996e-08	2.02304	95.2144	140	267	regulation of purine nucleotide metabolic process
1_3	GO:0048878	1.1109e-08	1.73857	157.264	214	441	chemical homeostasis
1_3	GO:0031399	1.14721e-08	1.59252	226.803	294	636	regulation of protein modification process
1_3	GO:0035023	1.18642e-08	3.11898	36.7307	65	103	regulation of Rho protein signal transduction
1_3	GO:0010558	1.23382e-08	1.57292	239.284	308	671	negative regulation of macromolecule biosynthetic process
1_3	GO:0007369	1.25702e-08	3.22897	34.591	62	97	gastrulation
1_3	GO:0043583	1.25702e-08	3.22897	34.591	62	97	ear development
1_3	GO:0010629	1.32555e-08	1.57731	235.005	303	659	negative regulation of gene expression
1_3	GO:0007268	1.36974e-08	2.15862	78.4538	119	220	synaptic transmission
1_3	GO:0048589	1.37335e-08	2.40481	60.2668	96	169	developmental growth
1_3	GO:0090090	1.5281e-08	4.44643	22.1097	44	62	negative regulation of canonical Wnt receptor signaling pathway
1_3	GO:0046903	1.68971e-08	1.82932	127.309	178	357	secretion
1_3	GO:0044087	1.79838e-08	2.05298	88.4389	131	248	regulation of cellular component biogenesis
1_3	GO:0045669	1.87174e-08	7.78079	13.1945	30	37	positive regulation of osteoblast differentiation
1_3	GO:2000113	1.91186e-08	1.57073	233.935	301	656	negative regulation of cellular macromolecule biosynthetic process
1_3	GO:0030510	1.99802e-08	6.17624	15.6908	34	44	regulation of BMP signaling pathway
1_3	GO:0010605	2.06258e-08	1.46718	333.429	412	935	negative regulation of macromolecule metabolic process
1_3	GO:0051704	2.14533e-08	1.86033	118.394	167	332	multi-organism process
1_3	GO:0060341	2.19138e-08	1.81892	127.666	178	358	regulation of cellular localization
1_3	GO:0030855	2.2903e-08	2.46401	55.2743	89	155	epithelial cell differentiation
1_3	GO:0070371	2.31123e-08	3.64115	27.8154	52	78	ERK1 and ERK2 cascade
1_3	GO:0048010	2.97021e-08	8.46947	12.1247	28	34	vascular endothelial growth factor receptor signaling pathway
1_3	GO:0070374	3.01601e-08	5.45081	17.1172	36	48	positive regulation of ERK1 and ERK2 cascade
1_3	GO:0034645	3.10652e-08	1.2876	890.807	1007	2498	cellular macromolecule biosynthetic process
1_3	GO:0050801	3.2663e-08	1.82745	122.317	171	343	ion homeostasis
1_3	GO:0045934	3.34613e-08	1.55439	236.788	303	664	negative regulation of nucleobase-containing compound metabolic process
1_3	GO:0007243	3.38446e-08	1.66462	173.668	231	487	intracellular protein kinase cascade
1_3	GO:0008015	3.57885e-08	2.35356	59.5536	94	167	blood circulation
1_3	GO:0050673	3.57885e-08	2.35356	59.5536	94	167	epithelial cell proliferation
1_3	GO:0043405	3.71312e-08	2.5376	50.2818	82	141	regulation of MAP kinase activity
1_3	GO:0016310	3.73683e-08	1.42161	387.633	470	1087	phosphorylation
1_3	GO:0030326	3.92219e-08	3.88678	24.606	47	69	embryonic limb morphogenesis
1_3	GO:0035113	3.92219e-08	3.88678	24.606	47	69	embryonic appendage morphogenesis
1_3	GO:0061061	4.20472e-08	1.91264	103.416	148	290	muscle structure development
1_3	GO:0051253	4.4541e-08	1.57482	217.888	281	611	negative regulation of RNA metabolic process
1_3	GO:0010464	4.54993e-08	9.43413	11.0549	26	31	regulation of mesenchymal cell proliferation
1_3	GO:0003013	5.30245e-08	2.32144	59.9102	94	168	circulatory system process
1_3	GO:0048704	5.36847e-08	5.61402	16.0474	34	45	embryonic skeletal system morphogenesis
1_3	GO:0045321	5.8717e-08	1.96411	93.0748	135	261	leukocyte activation
1_3	GO:0032940	6.02872e-08	1.85961	110.549	156	310	secretion by cell
1_3	GO:0060548	6.07029e-08	1.66851	165.11	220	463	negative regulation of cell death
1_3	GO:0010595	6.63354e-08	10.8817	9.98503	24	28	positive regulation of endothelial cell migration
1_3	GO:0045860	6.92488e-08	2.08176	77.7406	116	218	positive regulation of protein kinase activity
1_3	GO:0031344	6.92536e-08	2.22957	64.9027	100	182	regulation of cell projection organization
1_3	GO:0051247	7.0348e-08	1.62689	181.87	239	510	positive regulation of protein metabolic process
1_3	GO:0006955	7.37781e-08	1.88557	104.13	148	292	immune response
1_3	GO:0022407	7.4628e-08	5.03085	17.4738	36	49	regulation of cell-cell adhesion
1_3	GO:0010810	8.00356e-08	3.6386	25.6758	48	72	regulation of cell-substrate adhesion
1_3	GO:0033002	8.06422e-08	3.23025	30.6683	55	86	muscle cell proliferation
1_3	GO:0006952	8.36244e-08	1.82473	115.184	161	323	defense response
1_3	GO:0045995	9.52487e-08	4.60329	18.9002	38	53	regulation of embryonic development
1_3	GO:0090100	9.52487e-08	4.60329	18.9002	38	53	positive regulation of transmembrane receptor protein serine/threonine kinase signaling pathway
1_3	GO:0046649	9.60448e-08	2.06127	78.0972	116	219	lymphocyte activation
1_3	GO:2000177	9.77781e-08	7.25858	12.4813	28	35	regulation of neural precursor cell proliferation
1_3	GO:0030177	1.04904e-07	4.42963	19.6135	39	55	positive regulation of Wnt receptor signaling pathway
1_3	GO:0003007	1.10274e-07	2.62596	43.5062	72	122	heart morphogenesis
1_3	GO:0051246	1.19145e-07	1.44167	324.87	398	911	regulation of protein metabolic process
1_3	GO:0043406	1.23252e-07	2.95368	34.591	60	97	positive regulation of MAP kinase activity
1_3	GO:0002062	1.35198e-07	5.14551	16.404	34	46	chondrocyte differentiation
1_3	GO:0010594	1.55393e-07	4.88992	17.1172	35	48	regulation of endothelial cell migration
1_3	GO:0030199	1.60569e-07	10.4258	9.62842	23	27	collagen fibril organization
1_3	GO:0042060	1.659e-07	2.44298	49.2119	79	138	wound healing
1_3	GO:0048858	1.73295e-07	1.81155	111.975	156	314	cell projection morphogenesis
1_3	GO:0032270	1.74633e-07	1.63375	166.893	220	468	positive regulation of cellular protein metabolic process
1_3	GO:0010740	1.8896e-07	1.99805	81.3067	119	228	positive regulation of intracellular protein kinase cascade
1_3	GO:0051336	1.90958e-07	1.59632	183.653	239	515	regulation of hydrolase activity
1_3	GO:0030001	1.94629e-07	1.82221	108.766	152	305	metal ion transport
1_3	GO:0060675	2.04927e-07	5.62722	14.6209	31	41	ureteric bud morphogenesis
1_3	GO:0040013	2.1678e-07	2.90375	34.2344	59	96	negative regulation of locomotion
1_3	GO:0010627	2.20983e-07	1.71495	134.441	182	377	regulation of intracellular protein kinase cascade
1_3	GO:0010942	2.40627e-07	1.70064	138.007	186	387	positive regulation of cell death
1_3	GO:0055123	2.40767e-07	4.03831	20.6833	40	58	digestive system development
1_3	GO:0042592	2.4912e-07	1.50298	241.78	304	678	homeostatic process
1_3	GO:0035567	2.53934e-07	8.70425	10.3416	24	29	non-canonical Wnt receptor signaling pathway
1_3	GO:0061351	2.71365e-07	3.72223	22.8229	43	64	neural precursor cell proliferation
1_3	GO:0010975	2.75779e-07	2.33015	52.778	83	148	regulation of neuron projection development
1_3	GO:0051130	2.78524e-07	1.73523	126.239	172	354	positive regulation of cellular component organization
1_3	GO:0043069	2.79532e-07	1.64249	157.264	208	441	negative regulation of programmed cell death
1_3	GO:0006954	2.81217e-07	2.21059	59.9102	92	168	inflammatory response
1_3	GO:0051241	2.81217e-07	2.21059	59.9102	92	168	negative regulation of multicellular organismal process
1_3	GO:0006873	3.16635e-07	1.78794	111.975	155	314	cellular ion homeostasis
1_3	GO:0002684	3.38035e-07	1.98315	79.5236	116	223	positive regulation of immune system process
1_3	GO:0034762	3.43499e-07	2.03358	73.8179	109	207	regulation of transmembrane transport
1_3	GO:0046849	3.63146e-07	5.84705	13.5511	29	38	bone remodeling
1_3	GO:0043065	3.67049e-07	1.70335	132.658	179	372	positive regulation of apoptotic process
1_3	GO:0008544	4.17312e-07	2.47634	44.576	72	125	epidermis development
1_3	GO:0060348	4.48097e-07	4.06065	19.6135	38	55	bone development
1_3	GO:0055082	4.63312e-07	1.73925	120.177	164	337	cellular chemical homeostasis
1_3	GO:0032963	4.97225e-07	6.73688	11.7681	26	33	collagen metabolic process
1_3	GO:0051338	5.01287e-07	1.64592	148.706	197	417	regulation of transferase activity
1_3	GO:0050808	5.19364e-07	3.23303	26.7456	48	75	synapse organization
1_3	GO:0043068	5.24722e-07	1.68638	134.085	180	376	positive regulation of programmed cell death
1_3	GO:0030029	5.38228e-07	1.77483	110.192	152	309	actin filament-based process
1_3	GO:0043066	5.55509e-07	1.62477	155.838	205	437	negative regulation of apoptotic process
1_3	GO:0014706	5.6494e-07	2.01613	72.7481	107	204	striated muscle tissue development
1_3	GO:0055085	6.79192e-07	1.54379	193.995	248	544	transmembrane transport
1_3	GO:0030513	7.1028e-07	16.3035	7.13217	18	20	positive regulation of BMP signaling pathway
1_3	GO:0051056	7.24898e-07	1.97001	76.3142	111	214	regulation of small GTPase mediated signal transduction
1_3	GO:0060537	7.24898e-07	1.97001	76.3142	111	214	muscle tissue development
1_3	GO:0043549	7.46859e-07	1.65215	141.573	188	397	regulation of kinase activity
1_3	GO:0051345	7.56087e-07	1.76271	109.835	151	308	positive regulation of hydrolase activity
1_3	GO:0042475	7.84958e-07	5.64407	13.1945	28	37	odontogenesis of dentin-containing tooth
1_3	GO:0048645	8.3837e-07	7.25258	10.6982	24	30	organ formation
1_3	GO:0001667	8.99866e-07	3.07269	27.8154	49	78	ameboidal cell migration
1_3	GO:0007517	9.25912e-07	1.99834	71.6783	105	201	muscle organ development
1_3	GO:0001658	9.32772e-07	5.26165	13.9077	29	39	branching involved in ureteric bud morphogenesis
1_3	GO:0060326	9.44782e-07	3.16491	26.389	47	74	cell chemotaxis
1_3	GO:0060560	9.44782e-07	3.16491	26.389	47	74	developmental growth involved in morphogenesis
1_3	GO:0050730	1.01945e-06	2.70677	34.591	58	97	regulation of peptidyl-tyrosine phosphorylation
1_3	GO:0034097	1.04099e-06	2.09579	62.0498	93	174	response to cytokine stimulus
1_3	GO:0001656	1.07707e-06	4.94879	14.6209	30	41	metanephros development
1_3	GO:0044236	1.07707e-06	4.94879	14.6209	30	41	multicellular organismal metabolic process
1_3	GO:0090263	1.07707e-06	4.94879	14.6209	30	41	positive regulation of canonical Wnt receptor signaling pathway
1_3	GO:0007179	1.19474e-06	2.77976	32.4514	55	91	transforming growth factor beta receptor signaling pathway
1_3	GO:0071902	1.2268e-06	2.3253	47.0723	74	132	positive regulation of protein serine/threonine kinase activity
1_3	GO:0032990	1.29378e-06	1.71366	116.611	158	327	cell part morphogenesis
1_3	GO:0051129	1.31266e-06	1.93197	77.0274	111	216	negative regulation of cellular component organization
1_3	GO:0002053	1.37972e-06	7.97507	9.62842	22	27	positive regulation of mesenchymal cell proliferation
1_3	GO:0060411	1.37972e-06	7.97507	9.62842	22	27	cardiac septum morphogenesis
1_3	GO:0010720	1.39113e-06	2.44064	41.7232	67	117	positive regulation of cell development
1_3	GO:0044259	1.39404e-06	5.89399	12.1247	26	34	multicellular organismal macromolecule metabolic process
1_3	GO:0048534	1.41142e-06	1.6971	120.177	162	337	hemopoietic or lymphoid organ development
1_3	GO:0043010	1.53676e-06	2.27089	48.8553	76	137	camera-type eye development
1_3	GO:0030036	1.59566e-06	1.75738	104.13	143	292	actin cytoskeleton organization
1_3	GO:0045859	1.59939e-06	1.65483	131.588	175	369	regulation of protein kinase activity
1_3	GO:0016049	1.60631e-06	1.89373	80.5935	115	226	cell growth
1_3	GO:0007204	1.60749e-06	3.00926	27.4588	48	77	elevation of cytosolic calcium ion concentration
1_3	GO:0030900	1.62512e-06	2.15774	55.2743	84	155	forebrain development
1_3	GO:0007156	1.68305e-06	5.44119	12.8379	27	36	homophilic cell adhesion
1_3	GO:0048545	1.7234e-06	2.47936	39.5835	64	111	response to steroid hormone stimulus
1_3	GO:0051222	1.73478e-06	2.65946	34.2344	57	96	positive regulation of protein transport
1_3	GO:0002520	1.79937e-06	1.66615	126.596	169	355	immune system development
1_3	GO:0006023	1.80278e-06	15.394	6.77556	17	19	aminoglycan biosynthetic process
1_3	GO:0003206	1.83219e-06	3.31784	23.1795	42	65	cardiac chamber morphogenesis
1_3	GO:0043087	1.86571e-06	1.95816	71.6783	104	201	regulation of GTPase activity
1_3	GO:0043281	1.95175e-06	2.38174	42.793	68	120	regulation of cysteine-type endopeptidase activity involved in apoptotic process
1_3	GO:0043269	2.10384e-06	2.01406	65.2593	96	183	regulation of ion transport
1_3	GO:0030336	2.16679e-06	2.75424	31.3815	53	88	negative regulation of cell migration
1_3	GO:0006793	2.24375e-06	1.32062	465.017	541	1304	phosphorus metabolic process
1_3	GO:0006796	2.24375e-06	1.32062	465.017	541	1304	phosphate-containing compound metabolic process
1_3	GO:0007266	2.28069e-06	2.78145	30.6683	52	86	Rho protein signal transduction
1_3	GO:0032268	2.36271e-06	1.40684	291.349	353	817	regulation of cellular protein metabolic process
1_3	GO:0006950	2.44318e-06	1.31603	474.646	551	1331	response to stress
1_3	GO:0006022	2.48275e-06	4.53579	14.9775	30	42	aminoglycan metabolic process
1_3	GO:0010811	2.48275e-06	4.53579	14.9775	30	42	positive regulation of cell-substrate adhesion
1_3	GO:0043534	2.48275e-06	4.53579	14.9775	30	42	blood vessel endothelial cell migration
1_3	GO:0001890	2.51128e-06	2.84101	29.2419	50	82	placenta development
1_3	GO:2000116	2.69397e-06	2.3272	43.8628	69	123	regulation of cysteine-type endopeptidase activity
1_3	GO:0060021	2.89925e-06	4.1479	16.404	32	46	palate development
1_3	GO:0003205	3.05739e-06	3.02877	25.6758	45	72	cardiac chamber development
1_3	GO:0051271	3.11743e-06	2.63276	33.1646	55	93	negative regulation of cellular component movement
1_3	GO:0045668	3.1798e-06	7.61074	9.27181	21	26	negative regulation of osteoblast differentiation
1_3	GO:0060425	3.1798e-06	7.61074	9.27181	21	26	lung morphogenesis
1_3	GO:0009798	3.29802e-06	3.73737	18.5436	35	52	axis specification
1_3	GO:0048565	3.29802e-06	3.73737	18.5436	35	52	digestive tract development
1_3	GO:0048701	3.30145e-06	10.8675	7.48877	18	21	embryonic cranial skeleton morphogenesis
1_3	GO:0003231	3.40835e-06	3.30232	22.1097	40	62	cardiac ventricle development
1_3	GO:0007498	3.40835e-06	3.30232	22.1097	40	62	mesoderm development
1_3	GO:0000271	3.4164e-06	3.53581	19.9701	37	56	polysaccharide biosynthetic process
1_3	GO:2000146	3.50905e-06	2.67738	31.7381	53	89	negative regulation of cell motility
1_3	GO:0048608	3.9726e-06	2.02901	60.2668	89	169	reproductive structure development
1_3	GO:0061458	3.9726e-06	2.02901	60.2668	89	169	reproductive system development
1_3	GO:0046578	4.04543e-06	1.91957	70.965	102	199	regulation of Ras protein signal transduction
1_3	GO:0030203	4.1079e-06	4.89642	13.1945	27	37	glycosaminoglycan metabolic process
1_3	GO:0042391	4.22842e-06	2.15856	50.6384	77	142	regulation of membrane potential
1_3	GO:0033627	4.26053e-06	6.64501	9.98503	22	28	cell adhesion mediated by integrin
1_3	GO:0033124	4.47432e-06	1.89865	72.7481	104	204	regulation of GTP catabolic process
1_3	GO:0010817	4.53713e-06	1.99979	62.0498	91	174	regulation of hormone levels
1_3	GO:0002027	4.54993e-06	14.485	6.41895	16	18	regulation of heart rate
1_3	GO:0030879	4.57747e-06	2.81437	28.1721	48	79	mammary gland development
1_3	GO:0050921	4.59615e-06	4.61665	13.9077	28	39	positive regulation of chemotaxis
1_3	GO:0042692	4.91088e-06	1.89918	72.0349	103	202	muscle cell differentiation
1_3	GO:0045666	5.0325e-06	4.38355	14.6209	29	41	positive regulation of neuron differentiation
1_3	GO:0050890	5.24935e-06	2.58426	32.808	54	92	cognition
1_3	GO:0001558	5.26103e-06	1.94614	66.3291	96	186	regulation of cell growth
1_3	GO:0040008	5.56323e-06	1.64519	119.82	159	336	regulation of growth
1_3	GO:0003018	5.63354e-06	3.00442	24.606	43	69	vascular process in circulatory system
1_3	GO:0061053	5.98067e-06	3.87086	16.7606	32	47	somite development
1_3	GO:0035270	6.30739e-06	3.62972	18.187	34	51	endocrine system development
1_3	GO:0031214	6.34392e-06	3.28545	21.0399	38	59	biomineral tissue development
1_3	GO:0001704	6.41603e-06	3.43942	19.6135	36	55	formation of primary germ layer
1_3	GO:0002682	6.48505e-06	1.60689	130.519	171	366	regulation of immune system process
1_3	GO:0051480	6.70412e-06	2.67318	29.9551	50	84	cytosolic calcium ion homeostasis
1_3	GO:0006816	7.13384e-06	2.13459	49.5685	75	139	calcium ion transport
1_3	GO:0045778	7.26734e-06	7.24659	8.91521	20	25	positive regulation of ossification
1_3	GO:0048839	7.50426e-06	2.72606	28.5287	48	80	inner ear development
1_3	GO:0003001	7.69885e-06	2.08979	52.0648	78	146	generation of a signal involved in cell-cell signaling
1_3	GO:0023061	7.69885e-06	2.08979	52.0648	78	146	signal release
1_3	GO:0022409	7.99361e-06	10.2613	7.13217	17	20	positive regulation of cell-cell adhesion
1_3	GO:0060412	7.99361e-06	10.2613	7.13217	17	20	ventricular septum morphogenesis
1_3	GO:0009607	8.23462e-06	1.80986	80.2369	112	225	response to biotic stimulus
1_3	GO:0071900	8.38916e-06	1.82566	77.7406	109	218	regulation of protein serine/threonine kinase activity
1_3	GO:0032844	8.957e-06	2.05299	53.8478	80	151	regulation of homeostatic process
1_3	GO:0034764	1.01061e-05	4.23137	14.2643	28	40	positive regulation of transmembrane transport
1_3	GO:0048332	1.01061e-05	4.23137	14.2643	28	40	mesoderm morphogenesis
1_3	GO:0042110	1.03057e-05	2.01918	55.6309	82	156	T cell activation
1_3	GO:0008360	1.03775e-05	2.97823	23.5361	41	66	regulation of cell shape
1_3	GO:0019725	1.05419e-05	1.56011	141.93	183	398	cellular homeostasis
1_3	GO:0005975	1.07734e-05	1.55121	145.496	187	408	carbohydrate metabolic process
1_3	GO:0006024	1.14116e-05	13.5765	6.06234	15	17	glycosaminoglycan biosynthetic process
1_3	GO:0010470	1.14116e-05	13.5765	6.06234	15	17	regulation of gastrulation
1_3	GO:0043536	1.14116e-05	13.5765	6.06234	15	17	positive regulation of blood vessel endothelial cell migration
1_3	GO:0001569	1.16863e-05	5.69497	10.3416	22	29	patterning of blood vessels
1_3	GO:0072111	1.17608e-05	Inf	3.92269	11	11	cell proliferation involved in kidney development
1_3	GO:0016043	1.17622e-05	1.2145	941.446	1034	2640	cellular component organization
1_3	GO:0009187	1.18154e-05	3.26702	19.9701	36	56	cyclic nucleotide metabolic process
1_3	GO:0060512	1.20661e-05	8.14958	7.84538	18	22	prostate gland morphogenesis
1_3	GO:0060740	1.20661e-05	8.14958	7.84538	18	22	prostate gland epithelium morphogenesis
1_3	GO:0090287	1.20661e-05	8.14958	7.84538	18	22	regulation of cellular response to growth factor stimulus
1_3	GO:2000179	1.20661e-05	8.14958	7.84538	18	22	positive regulation of neural precursor cell proliferation
1_3	GO:0009306	1.20811e-05	2.6431	28.8853	48	81	protein secretion
1_3	GO:0031644	1.30915e-05	2.17137	44.576	68	125	regulation of neurological system process
1_3	GO:0006811	1.34887e-05	1.4808	179.731	225	504	ion transport
1_3	GO:0002757	1.35847e-05	2.6958	27.4588	46	77	immune response-activating signal transduction
1_3	GO:0032101	1.37296e-05	1.88304	66.6857	95	187	regulation of response to external stimulus
1_3	GO:0001708	1.37909e-05	5.21016	11.0549	23	31	cell fate specification
1_3	GO:0002040	1.37909e-05	5.21016	11.0549	23	31	sprouting angiogenesis
1_3	GO:0008589	1.37909e-05	5.21016	11.0549	23	31	regulation of smoothened signaling pathway
1_3	GO:0032651	1.39694e-05	23.5244	4.99252	13	14	regulation of interleukin-1 beta production
1_3	GO:0051707	1.47088e-05	1.82445	73.4613	103	206	response to other organism
1_3	GO:0007405	1.57229e-05	4.83313	11.7681	24	33	neuroblast proliferation
1_3	GO:0007219	1.59635e-05	2.78908	25.3192	43	71	Notch signaling pathway
1_3	GO:0016331	1.63494e-05	2.26444	39.2269	61	110	morphogenesis of embryonic epithelium
1_3	GO:0043547	1.64707e-05	1.90759	62.7631	90	176	positive regulation of GTPase activity
1_3	GO:0007416	1.7434e-05	4.53155	12.4813	25	35	synapse assembly
1_3	GO:0009880	1.7434e-05	4.53155	12.4813	25	35	embryonic pattern specification
1_3	GO:0042307	1.7434e-05	4.53155	12.4813	25	35	positive regulation of protein import into nucleus
1_3	GO:0001707	1.88957e-05	4.28484	13.1945	26	37	mesoderm formation
1_3	GO:0048546	1.88957e-05	4.28484	13.1945	26	37	digestive tract morphogenesis
1_3	GO:0051897	1.88957e-05	4.28484	13.1945	26	37	positive regulation of protein kinase B signaling cascade
1_3	GO:0050770	1.91106e-05	2.94996	22.4663	39	63	regulation of axonogenesis
1_3	GO:0050900	1.91143e-05	2.56502	29.2419	48	82	leukocyte migration
1_3	GO:0030947	1.92014e-05	9.65541	6.77556	16	19	regulation of vascular endothelial growth factor receptor signaling pathway
1_3	GO:0051223	1.99436e-05	1.88491	63.8329	91	179	regulation of protein transport
1_3	GO:0010717	2.08925e-05	6.03802	9.27181	20	26	regulation of epithelial to mesenchymal transition
1_3	GO:0035821	2.08925e-05	6.03802	9.27181	20	26	modification of morphology or physiology of other organism
1_3	GO:0051817	2.08925e-05	6.03802	9.27181	20	26	modification of morphology or physiology of other organism involved in symbiotic interaction
1_3	GO:0007044	2.10337e-05	3.90537	14.6209	28	41	cell-substrate junction assembly
1_3	GO:0060349	2.10337e-05	3.90537	14.6209	28	41	bone morphogenesis
1_3	GO:0035282	2.16129e-05	3.17551	19.6135	35	55	segmentation
1_3	GO:0048520	2.17194e-05	3.75633	15.3342	29	43	positive regulation of behavior
1_3	GO:0072006	2.17194e-05	3.75633	15.3342	29	43	nephron development
1_3	GO:0008277	2.20217e-05	3.24678	18.9002	34	53	regulation of G-protein coupled receptor protein signaling pathway
1_3	GO:0006874	2.2163e-05	2.14439	43.5062	66	122	cellular calcium ion homeostasis
1_3	GO:0030799	2.21685e-05	3.62719	16.0474	30	45	regulation of cyclic nucleotide metabolic process
1_3	GO:0046824	2.24007e-05	3.51422	16.7606	31	47	positive regulation of nucleocytoplasmic transport
1_3	GO:0001816	2.30548e-05	1.80592	72.3915	101	203	cytokine production
1_3	GO:0030811	2.33118e-05	1.76009	79.167	109	222	regulation of nucleotide catabolic process
1_3	GO:0033121	2.33118e-05	1.76009	79.167	109	222	regulation of purine nucleotide catabolic process
1_3	GO:0009100	2.35763e-05	1.93843	57.4139	83	161	glycoprotein metabolic process
1_3	GO:0072511	2.39025e-05	1.91089	59.9102	86	168	divalent inorganic cation transport
1_3	GO:0043535	2.51388e-05	5.4348	9.98503	21	28	regulation of blood vessel endothelial cell migration
1_3	GO:0007160	2.5789e-05	2.45546	31.0249	50	87	cell-matrix adhesion
1_3	GO:0002521	2.61504e-05	1.84248	66.6857	94	187	leukocyte differentiation
1_3	GO:0055074	2.62153e-05	2.09721	45.2892	68	127	calcium ion homeostasis
1_3	GO:0070838	2.6235e-05	1.91178	59.197	85	166	divalent metal ion transport
1_3	GO:0070201	2.78041e-05	1.80517	70.965	99	199	regulation of establishment of protein localization
1_3	GO:0030097	2.7912e-05	1.60123	113.045	148	317	hemopoiesis
1_3	GO:0033628	2.79353e-05	7.69498	7.48877	17	21	regulation of cell adhesion mediated by integrin
1_3	GO:0032611	2.84216e-05	12.6683	5.70573	14	16	interleukin-1 beta production
1_3	GO:0035412	2.84216e-05	12.6683	5.70573	14	16	regulation of catenin import into nucleus
1_3	GO:0045453	2.90321e-05	4.98244	10.6982	22	30	bone resorption
1_3	GO:0061035	2.90321e-05	4.98244	10.6982	22	30	regulation of cartilage development
1_3	GO:0005976	2.97424e-05	2.4914	29.5985	48	83	polysaccharide metabolic process
1_3	GO:0002764	3.18897e-05	2.51097	28.8853	47	81	immune response-regulating signaling pathway
1_3	GO:0035272	3.24629e-05	4.63064	11.4115	23	32	exocrine system development
1_3	GO:0061437	3.30303e-05	Inf	3.56608	10	10	renal system vasculature development
1_3	GO:0061440	3.30303e-05	Inf	3.56608	10	10	kidney vasculature development
1_3	GO:0072012	3.30303e-05	Inf	3.56608	10	10	glomerulus vasculature development
1_3	GO:0072203	3.30303e-05	Inf	3.56608	10	10	cell proliferation involved in metanephros development
1_3	GO:0001892	3.36927e-05	2.87363	22.1097	38	62	embryonic placenta development
1_3	GO:0048660	3.36927e-05	2.87363	22.1097	38	62	regulation of smooth muscle cell proliferation
1_3	GO:0009725	3.52688e-05	1.65655	95.2144	127	267	response to hormone stimulus
1_3	GO:0003279	3.53698e-05	4.34924	12.1247	24	34	cardiac septum development
1_3	GO:0071526	3.65458e-05	21.7096	4.63591	12	13	semaphorin-plexin signaling pathway
1_3	GO:0060976	3.69116e-05	6.5188	8.20199	18	23	coronary vasculature development
1_3	GO:0032147	3.7366e-05	2.11647	42.4364	64	119	activation of protein kinase activity
1_3	GO:0001701	3.86464e-05	1.65515	94.5012	126	265	in utero embryonic development
1_3	GO:0042471	3.91568e-05	3.08403	19.2568	34	54	ear morphogenesis
1_3	GO:0009953	4.02154e-05	3.15053	18.5436	33	52	dorsal/ventral pattern formation
1_3	GO:0048661	4.0843e-05	3.76498	14.2643	27	40	positive regulation of smooth muscle cell proliferation
1_3	GO:0034329	4.16102e-05	2.60245	26.0324	43	73	cell junction assembly
1_3	GO:0007492	4.16603e-05	3.62593	14.9775	28	42	endoderm development
1_3	GO:0030098	4.38189e-05	2.06989	44.2194	66	124	lymphocyte differentiation
1_3	GO:0021915	4.42217e-05	2.19662	37.8005	58	106	neural tube development
1_3	GO:0051924	4.55465e-05	2.42187	29.9551	48	84	regulation of calcium ion transport
1_3	GO:0060389	4.55673e-05	5.73475	8.91521	19	25	pathway-restricted SMAD protein phosphorylation
1_3	GO:0032612	4.572e-05	9.04978	6.41895	15	18	interleukin-1 production
1_3	GO:0046638	4.572e-05	9.04978	6.41895	15	18	positive regulation of alpha-beta T cell differentiation
1_3	GO:0070169	4.572e-05	9.04978	6.41895	15	18	positive regulation of biomineral tissue development
1_3	GO:0051047	4.86682e-05	2.13294	40.2967	61	113	positive regulation of secretion
1_3	GO:0070482	5.24253e-05	2.21261	36.374	56	102	response to oxygen levels
1_3	GO:0051969	5.24358e-05	2.0784	42.793	64	120	regulation of transmission of nerve impulse
1_3	GO:0048659	5.28869e-05	2.72232	23.1795	39	65	smooth muscle cell proliferation
1_3	GO:0070555	5.34993e-05	5.17476	9.62842	20	27	response to interleukin-1
1_3	GO:0051146	5.52709e-05	1.91995	53.4912	77	150	striated muscle cell differentiation
1_3	GO:0010721	5.58576e-05	2.75832	22.4663	38	63	negative regulation of cell development
1_3	GO:0021953	5.58576e-05	2.75832	22.4663	38	63	central nervous system neuron differentiation
1_3	GO:0001666	5.70548e-05	2.22115	35.6608	55	100	response to hypoxia
1_3	GO:0036293	5.70548e-05	2.22115	35.6608	55	100	response to decreased oxygen levels
1_3	GO:0035150	5.88449e-05	2.79733	21.7531	37	61	regulation of tube size
1_3	GO:0050880	5.88449e-05	2.79733	21.7531	37	61	regulation of blood vessel size
1_3	GO:0001817	5.99832e-05	1.82144	62.7631	88	176	regulation of cytokine production
1_3	GO:0006029	6.04516e-05	4.75482	10.3416	21	29	proteoglycan metabolic process
1_3	GO:0031960	6.04516e-05	4.75482	10.3416	21	29	response to corticosteroid stimulus
1_3	GO:0032835	6.04516e-05	4.75482	10.3416	21	29	glomerulus development
1_3	GO:0051384	6.04516e-05	4.75482	10.3416	21	29	response to glucocorticoid stimulus
1_3	GO:0051248	6.11411e-05	1.59376	104.843	137	294	negative regulation of protein metabolic process
1_3	GO:0019229	6.40327e-05	7.2406	7.13217	16	20	regulation of vasoconstriction
1_3	GO:0044403	6.52685e-05	2.51817	26.389	43	74	symbiosis, encompassing mutualism through parasitism
1_3	GO:0044419	6.52685e-05	2.51817	26.389	43	74	interspecies interaction between organisms
1_3	GO:2000021	6.52685e-05	2.51817	26.389	43	74	regulation of ion homeostasis
1_3	GO:0035019	6.62883e-05	4.42825	11.0549	22	31	somatic stem cell maintenance
1_3	GO:0010563	6.72286e-05	1.86661	57.0573	81	160	negative regulation of phosphorus metabolic process
1_3	GO:0045936	6.72286e-05	1.86661	57.0573	81	160	negative regulation of phosphate metabolic process
1_3	GO:0008152	6.76892e-05	1.16135	2392.48	2491	6709	metabolic process
1_3	GO:0042306	6.86866e-05	2.3561	30.3117	48	85	regulation of protein import into nucleus
1_3	GO:1900180	6.86866e-05	2.3561	30.3117	48	85	regulation of protein localization to nucleus
1_3	GO:0097285	6.92949e-05	1.78299	66.3291	92	186	cell-type specific apoptotic process
1_3	GO:0032652	7.02315e-05	11.7606	5.34912	13	15	regulation of interleukin-1 production
1_3	GO:0090183	7.09649e-05	4.16703	11.7681	23	33	regulation of kidney development
1_3	GO:0001933	7.37828e-05	1.89375	53.8478	77	151	negative regulation of protein phosphorylation
1_3	GO:0019233	7.45023e-05	3.95334	12.4813	24	35	sensory perception of pain
1_3	GO:0030282	7.4878e-05	3.12292	17.4738	31	49	bone mineralization
1_3	GO:0043154	7.4878e-05	3.12292	17.4738	31	49	negative regulation of cysteine-type endopeptidase activity involved in apoptotic process
1_3	GO:0031346	7.49893e-05	2.09747	39.9401	60	112	positive regulation of cell projection organization
1_3	GO:0018193	7.62822e-05	1.45354	161.187	200	452	peptidyl-amino acid modification
1_3	GO:0060688	7.69649e-05	3.77529	13.1945	25	37	regulation of morphogenesis of a branching structure
1_3	GO:0044344	7.84444e-05	3.62467	13.9077	26	39	cellular response to fibroblast growth factor stimulus
1_3	GO:0071774	7.84444e-05	3.62467	13.9077	26	39	response to fibroblast growth factor stimulus
1_3	GO:0009190	7.88834e-05	3.38375	15.3342	28	43	cyclic nucleotide biosynthetic process
1_3	GO:0030808	7.90467e-05	3.49559	14.6209	27	41	regulation of nucleotide biosynthetic process
1_3	GO:0032321	7.90467e-05	3.49559	14.6209	27	41	positive regulation of Rho GTPase activity
1_3	GO:1900371	7.90467e-05	3.49559	14.6209	27	41	regulation of purine nucleotide biosynthetic process
1_3	GO:0060071	8.18904e-05	6.15517	7.84538	17	22	Wnt receptor signaling pathway, planar cell polarity pathway
1_3	GO:0090175	8.18904e-05	6.15517	7.84538	17	22	regulation of establishment of planar polarity
1_3	GO:0090066	8.35897e-05	1.78176	64.9027	90	182	regulation of anatomical structure size
1_3	GO:0055065	8.84931e-05	1.84304	57.4139	81	161	metal ion homeostasis
1_3	GO:0042326	8.90732e-05	1.86782	54.9177	78	154	negative regulation of phosphorylation
1_3	GO:0030307	9.04837e-05	2.65187	22.8229	38	64	positive regulation of cell growth
1_3	GO:0003215	9.27516e-05	Inf	3.20947	9	9	cardiac right ventricle morphogenesis
1_3	GO:0006790	9.40556e-05	2.28179	31.3815	49	88	sulfur compound metabolic process
1_3	GO:0044089	9.50734e-05	19.8957	4.2793	11	12	positive regulation of cellular component biogenesis
1_3	GO:0050865	9.72099e-05	1.84312	56.7007	80	159	regulation of cell activation
1_3	GO:0014855	9.82683e-05	5.43162	8.5586	18	24	striated muscle cell proliferation
1_3	GO:0001843	0.000101773	2.72107	21.3965	36	60	neural tube closure
1_3	GO:0060606	0.000101773	2.72107	21.3965	36	60	tube closure
1_3	GO:0007611	0.000102068	2.2938	30.6683	48	86	learning or memory
1_3	GO:0032319	0.000107547	2.76021	20.6833	35	58	regulation of Rho GTPase activity
1_3	GO:0003401	0.000107802	8.44444	6.06234	14	17	axis elongation
1_3	GO:0030501	0.000107802	8.44444	6.06234	14	17	positive regulation of bone mineralization
1_3	GO:0032964	0.000107802	8.44444	6.06234	14	17	collagen biosynthetic process
1_3	GO:0051971	0.000112542	4.91485	9.27181	19	26	positive regulation of transmission of nerve impulse
1_3	GO:0042303	0.000119072	2.84973	19.2568	33	54	molting cycle
1_3	GO:0042633	0.000119072	2.84973	19.2568	33	54	hair cycle
1_3	GO:0051017	0.000119072	2.84973	19.2568	33	54	actin filament bundle assembly
1_3	GO:0010959	0.000120704	2.01248	42.0798	62	118	regulation of metal ion transport
1_3	GO:0030595	0.000124668	2.90123	18.5436	32	52	leukocyte chemotaxis
1_3	GO:2000117	0.000124668	2.90123	18.5436	32	52	negative regulation of cysteine-type endopeptidase activity
1_3	GO:0048863	0.000127733	2.13256	35.6608	54	100	stem cell differentiation
1_3	GO:0006875	0.000128883	1.84343	54.5611	77	153	cellular metal ion homeostasis
1_3	GO:0006812	0.000129653	1.46641	142.643	178	400	cation transport
1_3	GO:0090101	0.000130025	2.95817	17.8304	31	50	negative regulation of transmembrane receptor protein serine/threonine kinase signaling pathway
1_3	GO:0055080	0.000132268	1.67582	76.6708	103	215	cation homeostasis
1_3	GO:0003281	0.000133764	4.22595	10.6982	21	30	ventricular septum development
1_3	GO:0021510	0.000133764	4.22595	10.6982	21	30	spinal cord development
1_3	GO:0031646	0.000133764	4.22595	10.6982	21	30	positive regulation of neurological system process
1_3	GO:0045621	0.000133764	4.22595	10.6982	21	30	positive regulation of lymphocyte differentiation
1_3	GO:0051091	0.000139509	2.13935	34.9476	53	98	positive regulation of sequence-specific DNA binding transcription factor activity
1_3	GO:0071345	0.000140433	1.93367	46.3591	67	130	cellular response to cytokine stimulus
1_3	GO:0003151	0.000140704	3.9849	11.4115	22	32	outflow tract morphogenesis
1_3	GO:0003158	0.000145391	3.7877	12.1247	23	34	endothelium development
1_3	GO:0030814	0.000145391	3.7877	12.1247	23	34	regulation of cAMP metabolic process
1_3	GO:0001756	0.000146342	3.26212	14.9775	27	42	somitogenesis
1_3	GO:0046632	0.000148049	3.62341	12.8379	24	36	alpha-beta T cell differentiation
1_3	GO:0030802	0.000148275	3.36532	14.2643	26	40	regulation of cyclic nucleotide biosynthetic process
1_3	GO:0014033	0.000148926	3.48442	13.5511	25	38	neural crest cell differentiation
1_3	GO:0048738	0.000149536	2.23468	31.0249	48	87	cardiac muscle tissue development
1_3	GO:0034330	0.00015234	2.14645	34.2344	52	96	cell junction organization
1_3	GO:0031400	0.000152967	1.71191	69.182	94	194	negative regulation of protein modification process
1_3	GO:0032102	0.000153296	2.58147	22.4663	37	63	negative regulation of response to external stimulus
1_3	GO:0016358	0.00016267	2.24547	30.3117	47	85	dendrite development
1_3	GO:0090316	0.00016359	2.61188	21.7531	36	61	positive regulation of intracellular protein transport
1_3	GO:0052548	0.000165945	1.74131	64.1895	88	180	regulation of endopeptidase activity
1_3	GO:0052547	0.000167896	1.71061	68.4688	93	192	regulation of peptidase activity
1_3	GO:0072503	0.000171438	1.9021	47.4289	68	133	cellular divalent inorganic cation homeostasis
1_3	GO:0042088	0.000172004	10.8534	4.99252	12	14	T-helper 1 type immune response
1_3	GO:0050926	0.000172004	10.8534	4.99252	12	14	regulation of positive chemotaxis
1_3	GO:0050927	0.000172004	10.8534	4.99252	12	14	positive regulation of positive chemotaxis
1_3	GO:0046850	0.000179544	5.79172	7.48877	16	21	regulation of bone remodeling
1_3	GO:0048013	0.000179544	5.79172	7.48877	16	21	ephrin receptor signaling pathway
1_3	GO:0006898	0.000181534	2.16171	32.808	50	92	receptor-mediated endocytosis
1_3	GO:0050708	0.000185179	2.6807	20.3267	34	57	regulation of protein secretion
1_3	GO:0043491	0.000206724	2.43973	24.2494	39	68	protein kinase B signaling cascade
1_3	GO:0044238	0.000208134	1.14648	2045.86	2138	5737	primary metabolic process
1_3	GO:0050804	0.000209191	2.03452	37.8005	56	106	regulation of synaptic transmission
1_3	GO:0007435	0.00020933	5.12863	8.20199	17	23	salivary gland morphogenesis
1_3	GO:0010770	0.00020933	5.12863	8.20199	17	23	positive regulation of cell morphogenesis involved in differentiation
1_3	GO:0060038	0.00020933	5.12863	8.20199	17	23	cardiac muscle cell proliferation
1_3	GO:0080134	0.000214619	1.46526	133.015	166	373	regulation of response to stress
1_3	GO:0006629	0.000221573	1.34453	226.803	269	636	lipid metabolic process
1_3	GO:0050778	0.000227193	1.90553	45.2892	65	127	positive regulation of immune response
1_3	GO:0045582	0.000233785	4.65506	8.91521	18	25	positive regulation of T cell differentiation
1_3	GO:0050806	0.000233785	4.65506	8.91521	18	25	positive regulation of synaptic transmission
1_3	GO:0035148	0.000235777	2.10467	33.8778	51	95	tube formation
1_3	GO:0032388	0.000239371	2.48553	22.8229	37	64	positive regulation of intracellular transport
1_3	GO:0007548	0.0002411	1.79518	54.5611	76	153	sex differentiation
1_3	GO:0015669	0.000245725	18.0827	3.92269	10	11	gas transport
1_3	GO:0031954	0.000245725	18.0827	3.92269	10	11	positive regulation of protein autophosphorylation
1_3	GO:0032633	0.000245725	18.0827	3.92269	10	11	interleukin-4 production
1_3	GO:0051962	0.000245725	18.0827	3.92269	10	11	positive regulation of nervous system development
1_3	GO:0051965	0.000245725	18.0827	3.92269	10	11	positive regulation of synapse assembly
1_3	GO:0070875	0.000245725	18.0827	3.92269	10	11	positive regulation of glycogen metabolic process
1_3	GO:1900274	0.000245725	18.0827	3.92269	10	11	regulation of phospholipase C activity
1_3	GO:0072507	0.000249219	1.84444	49.5685	70	139	divalent inorganic cation homeostasis
1_3	GO:0032318	0.000249568	1.90677	44.576	64	125	regulation of Ras GTPase activity
1_3	GO:0010518	0.000251408	7.83939	5.70573	13	16	positive regulation of phospholipase activity
1_3	GO:0035924	0.000251408	7.83939	5.70573	13	16	cellular response to vascular endothelial growth factor stimulus
1_3	GO:0043552	0.000251408	7.83939	5.70573	13	16	positive regulation of phosphatidylinositol 3-kinase activity
1_3	GO:0051963	0.000251408	7.83939	5.70573	13	16	regulation of synapse assembly
1_3	GO:0003014	0.000252767	4.29992	9.62842	19	27	renal system process
1_3	GO:0034109	0.000252767	4.29992	9.62842	19	27	homotypic cell-cell adhesion
1_3	GO:0050807	0.000252767	4.29992	9.62842	19	27	regulation of synapse organization
1_3	GO:0001570	0.000257078	2.51109	22.1097	36	62	vasculogenesis
1_3	GO:0050769	0.000257853	2.11115	33.1646	50	93	positive regulation of neurogenesis
1_3	GO:0007223	0.000260414	Inf	2.85287	8	8	Wnt receptor signaling pathway, calcium modulating pathway
1_3	GO:0021936	0.000260414	Inf	2.85287	8	8	regulation of cerebellar granule cell precursor proliferation
1_3	GO:0044003	0.000260414	Inf	2.85287	8	8	modification by symbiont of host morphology or physiology
1_3	GO:0070723	0.000260414	Inf	2.85287	8	8	response to cholesterol
1_3	GO:0008643	0.000266817	2.32458	26.0324	41	73	carbohydrate transport
1_3	GO:0046058	0.000268272	3.14055	14.6209	26	41	cAMP metabolic process
1_3	GO:0003208	0.000274786	3.23511	13.9077	25	39	cardiac ventricle morphogenesis
1_3	GO:0051781	0.000274786	3.23511	13.9077	25	39	positive regulation of cell division
1_3	GO:0060443	0.000274786	3.23511	13.9077	25	39	mammary gland morphogenesis
1_3	GO:0070167	0.000274786	3.23511	13.9077	25	39	regulation of biomineral tissue development
1_3	GO:0045446	0.000275463	3.80285	11.0549	21	31	endothelial cell differentiation
1_3	GO:0045744	0.000275463	3.80285	11.0549	21	31	negative regulation of G-protein coupled receptor protein signaling pathway
1_3	GO:0043086	0.000278793	1.48627	118.394	149	332	negative regulation of catalytic activity
1_3	GO:0001938	0.000279281	3.34424	13.1945	24	37	positive regulation of endothelial cell proliferation
1_3	GO:0051928	0.000279281	3.34424	13.1945	24	37	positive regulation of calcium ion transport
1_3	GO:0014032	0.000280183	3.62215	11.7681	22	33	neural crest cell development
1_3	GO:0050714	0.000281262	3.4716	12.4813	23	35	positive regulation of protein secretion
1_3	GO:0060322	0.000281262	3.4716	12.4813	23	35	head development
1_3	GO:0060840	0.000281262	3.4716	12.4813	23	35	artery development
1_3	GO:0030217	0.000281954	2.11796	32.4514	49	91	T cell differentiation
1_3	GO:0016202	0.000289142	2.34079	25.3192	40	71	regulation of striated muscle tissue development
1_3	GO:0048634	0.000289142	2.34079	25.3192	40	71	regulation of muscle organ development
1_3	GO:0044092	0.000293091	1.40368	162.613	198	456	negative regulation of molecular function
1_3	GO:0035265	0.000295156	2.56867	20.6833	34	58	organ growth
1_3	GO:0002253	0.000301531	2.05258	34.9476	52	98	activation of immune response
1_3	GO:0051251	0.000305209	2.21791	28.5287	44	80	positive regulation of lymphocyte activation
1_3	GO:0002252	0.000307167	1.68723	65.9725	89	185	immune effector process
1_3	GO:0035411	0.000325088	6.3325	6.41895	14	18	catenin import into nucleus
1_3	GO:0040036	0.000325088	6.3325	6.41895	14	18	regulation of fibroblast growth factor receptor signaling pathway
1_3	GO:0045124	0.000325088	6.3325	6.41895	14	18	regulation of bone resorption
1_3	GO:0032269	0.000330282	1.55844	91.2917	118	256	negative regulation of cellular protein metabolic process
1_3	GO:0006836	0.000336404	2.63678	19.2568	32	54	neurotransmitter transport
1_3	GO:0043270	0.000336404	2.63678	19.2568	32	54	positive regulation of ion transport
1_3	GO:0032870	0.000337066	1.71586	60.98	83	171	cellular response to hormone stimulus
1_3	GO:0048638	0.00033876	2.3766	23.8928	38	67	regulation of developmental growth
1_3	GO:0019221	0.000346596	2.00119	36.7307	54	103	cytokine-mediated signaling pathway
1_3	GO:0046777	0.000351668	1.7931	51.7082	72	145	protein autophosphorylation
1_3	GO:0051179	0.000354167	1.16936	935.027	1009	2622	localization
1_3	GO:0007600	0.000358893	1.81765	49.2119	69	138	sensory perception
1_3	GO:0051249	0.000363533	1.91221	41.7232	60	117	regulation of lymphocyte activation
1_3	GO:0009101	0.000365388	1.87652	44.2194	63	124	glycoprotein biosynthetic process
1_3	GO:0014020	0.000366193	2.39644	23.1795	37	65	primary neural tube formation
1_3	GO:0001942	0.000379929	2.71859	17.8304	30	50	hair follicle development
1_3	GO:0022404	0.000379929	2.71859	17.8304	30	50	molting cycle process
1_3	GO:0022405	0.000379929	2.71859	17.8304	30	50	hair cycle process
1_3	GO:0007264	0.000386197	1.50649	104.843	133	294	small GTPase mediated signal transduction
1_3	GO:0006493	0.00038856	5.42843	7.13217	15	20	protein O-linked glycosylation
1_3	GO:0010718	0.00038856	5.42843	7.13217	15	20	positive regulation of epithelial to mesenchymal transition
1_3	GO:0046637	0.00038856	5.42843	7.13217	15	20	regulation of alpha-beta T cell differentiation
1_3	GO:0014070	0.000395454	2.41777	22.4663	36	63	response to organic cyclic compound
1_3	GO:0017157	0.000395454	2.41777	22.4663	36	63	regulation of exocytosis
1_3	GO:0010922	0.000416975	9.94656	4.63591	11	13	positive regulation of phosphatase activity
1_3	GO:0045879	0.000416975	9.94656	4.63591	11	13	negative regulation of smoothened signaling pathway
1_3	GO:0045880	0.000416975	9.94656	4.63591	11	13	positive regulation of smoothened signaling pathway
1_3	GO:0048333	0.000416975	9.94656	4.63591	11	13	mesodermal cell differentiation
1_3	GO:0090030	0.000416975	9.94656	4.63591	11	13	regulation of steroid hormone biosynthetic process
1_3	GO:0030003	0.000422654	1.66786	65.6159	88	184	cellular cation homeostasis
1_3	GO:0034612	0.000424133	2.81867	16.404	28	46	response to tumor necrosis factor
1_3	GO:0001838	0.000434152	2.07424	32.0947	48	90	embryonic epithelial tube formation
1_3	GO:0002696	0.000434152	2.07424	32.0947	48	90	positive regulation of leukocyte activation
1_3	GO:0072175	0.000434152	2.07424	32.0947	48	90	epithelial tube formation
1_3	GO:0033157	0.000438873	1.91527	40.2967	58	113	regulation of intracellular protein transport
1_3	GO:0003156	0.000439955	4.82579	7.84538	16	22	regulation of organ formation
1_3	GO:0010517	0.000439955	4.82579	7.84538	16	22	regulation of phospholipase activity
1_3	GO:0031952	0.000439955	4.82579	7.84538	16	22	regulation of protein autophosphorylation
1_3	GO:0046635	0.000439955	4.82579	7.84538	16	22	positive regulation of alpha-beta T cell activation
1_3	GO:0048566	0.000439955	4.82579	7.84538	16	22	embryonic digestive tract development
1_3	GO:0060393	0.000439955	4.82579	7.84538	16	22	regulation of pathway-restricted SMAD protein phosphorylation
1_3	GO:0060538	0.000441401	1.87813	42.793	61	120	skeletal muscle organ development
1_3	GO:0002429	0.000445724	2.87758	15.6908	27	44	immune response-activating cell surface receptor signaling pathway
1_3	GO:0002685	0.000445724	2.87758	15.6908	27	44	regulation of leukocyte migration
1_3	GO:0042472	0.000445724	2.87758	15.6908	27	44	inner ear morphogenesis
1_3	GO:0043506	0.000445724	2.87758	15.6908	27	44	regulation of JUN kinase activity
1_3	GO:0046631	0.000445724	2.87758	15.6908	27	44	alpha-beta T cell activation
1_3	GO:0050867	0.000457595	2.01262	34.591	51	97	positive regulation of cell activation
1_3	GO:0034220	0.000458948	1.46962	115.898	145	325	ion transmembrane transport
1_3	GO:0002237	0.000475471	2.08034	31.3815	47	88	response to molecule of bacterial origin
1_3	GO:0030514	0.000479053	4.39539	8.5586	17	24	negative regulation of BMP signaling pathway
1_3	GO:0060993	0.000479053	4.39539	8.5586	17	24	kidney morphogenesis
1_3	GO:0061005	0.000479053	4.39539	8.5586	17	24	cell differentiation involved in kidney development
1_3	GO:0051302	0.000494517	2.49252	20.3267	33	57	regulation of cell division
1_3	GO:0007015	0.000499547	1.76777	51.3516	71	144	actin filament organization
1_3	GO:0009914	0.00050198	2.01679	33.8778	50	95	hormone transport
1_3	GO:0043507	0.000502746	3.10496	13.5511	24	38	positive regulation of JUN kinase activity
1_3	GO:0050731	0.000506005	2.29707	24.2494	38	68	positive regulation of peptidyl-tyrosine phosphorylation
1_3	GO:0001702	0.000506583	4.07263	9.27181	18	26	gastrulation with mouth forming second
1_3	GO:0001974	0.000506583	4.07263	9.27181	18	26	blood vessel remodeling
1_3	GO:0009894	0.00051411	1.40992	144.07	176	404	regulation of catabolic process
1_3	GO:0014910	0.000523763	3.82165	9.98503	19	28	regulation of smooth muscle cell migration
1_3	GO:0034103	0.000523763	3.82165	9.98503	19	28	regulation of tissue remodeling
1_3	GO:0071230	0.000523763	3.82165	9.98503	19	28	cellular response to amino acid stimulus
1_3	GO:0001936	0.000531279	2.5218	19.6135	32	55	regulation of endothelial cell proliferation
1_3	GO:0050768	0.000531279	2.5218	19.6135	32	55	negative regulation of neurogenesis
1_3	GO:0014909	0.000532001	3.6209	10.6982	20	30	smooth muscle cell migration
1_3	GO:0031016	0.000532001	3.6209	10.6982	20	30	pancreas development
1_3	GO:0042310	0.000532001	3.6209	10.6982	20	30	vasoconstriction
1_3	GO:0043279	0.000532001	3.6209	10.6982	20	30	response to alkaloid
1_3	GO:0060419	0.000532001	3.6209	10.6982	20	30	heart growth
1_3	GO:0021954	0.000532729	3.45668	11.4115	21	32	central nervous system neuron development
1_3	GO:0030817	0.000532729	3.45668	11.4115	21	32	regulation of cAMP biosynthetic process
1_3	GO:0015758	0.000569816	2.55377	18.9002	31	53	glucose transport
1_3	GO:0032103	0.000572097	2.18726	26.7456	41	75	positive regulation of response to external stimulus
1_3	GO:0048592	0.000572097	2.18726	26.7456	41	75	eye morphogenesis
1_3	GO:0007184	0.000579094	7.23463	5.34912	12	15	SMAD protein import into nucleus
1_3	GO:0009950	0.000579094	7.23463	5.34912	12	15	dorsal/ventral axis specification
1_3	GO:0030166	0.000579094	7.23463	5.34912	12	15	proteoglycan biosynthetic process
1_3	GO:0044246	0.000579094	7.23463	5.34912	12	15	regulation of multicellular organismal metabolic process
1_3	GO:0048536	0.000579094	7.23463	5.34912	12	15	spleen development
1_3	GO:2000736	0.000579094	7.23463	5.34912	12	15	regulation of stem cell differentiation
1_3	GO:0032956	0.000583956	1.84658	43.1496	61	121	regulation of actin cytoskeleton organization
1_3	GO:0001894	0.000624258	2.19834	26.0324	40	73	tissue homeostasis
1_3	GO:0001710	0.000630244	16.2706	3.56608	9	10	mesodermal cell fate commitment
1_3	GO:0003094	0.000630244	16.2706	3.56608	9	10	glomerular filtration
1_3	GO:0010863	0.000630244	16.2706	3.56608	9	10	positive regulation of phospholipase C activity
1_3	GO:0021511	0.000630244	16.2706	3.56608	9	10	spinal cord patterning
1_3	GO:0045725	0.000630244	16.2706	3.56608	9	10	positive regulation of glycogen biosynthetic process
1_3	GO:0045907	0.000630244	16.2706	3.56608	9	10	positive regulation of vasoconstriction
1_3	GO:0048368	0.000630244	16.2706	3.56608	9	10	lateral mesoderm development
1_3	GO:0097205	0.000630244	16.2706	3.56608	9	10	renal filtration
1_3	GO:0007265	0.000649126	1.70562	55.9875	76	157	Ras protein signal transduction
1_3	GO:0055002	0.000688547	1.97268	34.2344	50	96	striated muscle cell development
1_3	GO:0050776	0.000695396	1.64452	63.8329	85	179	regulation of immune response
1_3	GO:0045834	0.000700118	2.37045	21.3965	34	60	positive regulation of lipid metabolic process
1_3	GO:0002694	0.000704932	1.74245	50.995	70	143	regulation of leukocyte activation
1_3	GO:0001945	0.000718127	5.87877	6.06234	13	17	lymph vessel development
1_3	GO:0003170	0.000718127	5.87877	6.06234	13	17	heart valve development
1_3	GO:0003179	0.000718127	5.87877	6.06234	13	17	heart valve morphogenesis
1_3	GO:0071347	0.000718127	5.87877	6.06234	13	17	cellular response to interleukin-1
1_3	GO:0090218	0.000718127	5.87877	6.06234	13	17	positive regulation of lipid kinase activity
1_3	GO:0003174	0.000731037	Inf	2.49626	7	7	mitral valve development
1_3	GO:0003183	0.000731037	Inf	2.49626	7	7	mitral valve morphogenesis
1_3	GO:0006705	0.000731037	Inf	2.49626	7	7	mineralocorticoid biosynthetic process
1_3	GO:0008212	0.000731037	Inf	2.49626	7	7	mineralocorticoid metabolic process
1_3	GO:0021940	0.000731037	Inf	2.49626	7	7	positive regulation of cerebellar granule cell precursor proliferation
1_3	GO:0022617	0.000731037	Inf	2.49626	7	7	extracellular matrix disassembly
1_3	GO:0032341	0.000731037	Inf	2.49626	7	7	aldosterone metabolic process
1_3	GO:0032342	0.000731037	Inf	2.49626	7	7	aldosterone biosynthetic process
1_3	GO:0032731	0.000731037	Inf	2.49626	7	7	positive regulation of interleukin-1 beta production
1_3	GO:0032732	0.000731037	Inf	2.49626	7	7	positive regulation of interleukin-1 production
1_3	GO:0034698	0.000731037	Inf	2.49626	7	7	response to gonadotropin stimulus
1_3	GO:0043372	0.000731037	Inf	2.49626	7	7	positive regulation of CD4-positive, alpha-beta T cell differentiation
1_3	GO:0050650	0.000731037	Inf	2.49626	7	7	chondroitin sulfate proteoglycan biosynthetic process
1_3	GO:0060033	0.000731037	Inf	2.49626	7	7	anatomical structure regression
1_3	GO:0072109	0.000731037	Inf	2.49626	7	7	glomerular mesangium development
1_3	GO:0072239	0.000731037	Inf	2.49626	7	7	metanephric glomerulus vasculature development
1_3	GO:2000516	0.000731037	Inf	2.49626	7	7	positive regulation of CD4-positive, alpha-beta T cell activation
1_3	GO:2000573	0.000731037	Inf	2.49626	7	7	positive regulation of DNA biosynthetic process
1_3	GO:0001101	0.000781816	2.77034	15.3342	26	43	response to acid
1_3	GO:0050773	0.000781816	2.77034	15.3342	26	43	regulation of dendrite development
1_3	GO:0045137	0.000801809	1.76315	47.7855	66	134	development of primary sexual characteristics
1_3	GO:0009791	0.000809228	2.23608	23.8928	37	67	post-embryonic development
1_3	GO:0006939	0.000825267	2.82997	14.6209	25	41	smooth muscle contraction
1_3	GO:0014065	0.000825267	2.82997	14.6209	25	41	phosphatidylinositol 3-kinase cascade
1_3	GO:0051145	0.000825267	2.82997	14.6209	25	41	smooth muscle cell differentiation
1_3	GO:0060402	0.000825267	2.82997	14.6209	25	41	calcium ion transport into cytosol
1_3	GO:0017158	0.000828874	5.06533	6.77556	14	19	regulation of calcium ion-dependent exocytosis
1_3	GO:0055001	0.000854077	1.84794	40.2967	57	113	muscle cell development
1_3	GO:0007187	0.000867483	2.89758	13.9077	24	39	G-protein coupled receptor signaling pathway, coupled to cyclic nucleotide second messenger
1_3	GO:0032970	0.00088156	1.76216	47.0723	65	132	regulation of actin filament-based process
1_3	GO:0008645	0.000884414	2.44241	19.2568	31	54	hexose transport
1_3	GO:0015749	0.000884414	2.44241	19.2568	31	54	monosaccharide transport
1_3	GO:0051896	0.000884414	2.44241	19.2568	31	54	regulation of protein kinase B signaling cascade
1_3	GO:0008217	0.000895318	2.1334	26.389	40	74	regulation of blood pressure
1_3	GO:0031329	0.00089664	1.41864	125.526	154	352	regulation of cellular catabolic process
1_3	GO:0033559	0.000907396	2.97487	13.1945	23	37	unsaturated fatty acid metabolic process
1_3	GO:0032637	0.0009111	4.5231	7.48877	15	21	interleukin-8 production
1_3	GO:0046627	0.0009111	4.5231	7.48877	15	21	negative regulation of insulin receptor signaling pathway
1_3	GO:0055024	0.0009111	4.5231	7.48877	15	21	regulation of cardiac muscle tissue development
1_3	GO:0071840	0.000928065	1.15199	982.812	1052	2756	cellular component organization or biogenesis
1_3	GO:0030500	0.000943675	3.06409	12.4813	22	35	regulation of bone mineralization
1_3	GO:0030850	0.000943675	3.06409	12.4813	22	35	prostate gland development
1_3	GO:0009164	0.000943885	1.43815	114.828	142	322	nucleoside catabolic process
1_3	GO:0007162	0.000953676	2.47079	18.5436	30	52	negative regulation of cell adhesion
1_3	GO:0001935	0.000959892	2.26581	22.4663	35	63	endothelial cell proliferation
1_3	GO:0006940	0.000967097	4.13585	8.20199	16	23	regulation of smooth muscle contraction
1_3	GO:0008207	0.000967097	4.13585	8.20199	16	23	C21-steroid hormone metabolic process
1_3	GO:0034446	0.000967097	4.13585	8.20199	16	23	substrate adhesion-dependent cell spreading
1_3	GO:0048663	0.000967097	4.13585	8.20199	16	23	neuron fate commitment
1_3	GO:0006171	0.000974684	3.1682	11.7681	21	33	cAMP biosynthetic process
1_3	GO:0008543	0.000974684	3.1682	11.7681	21	33	fibroblast growth factor receptor signaling pathway
1_3	GO:0031623	0.000974684	3.1682	11.7681	21	33	receptor internalization
1_3	GO:0043200	0.000974684	3.1682	11.7681	21	33	response to amino acid stimulus
1_3	GO:0048041	0.000974684	3.1682	11.7681	21	33	focal adhesion assembly
1_3	GO:0071229	0.000974684	3.1682	11.7681	21	33	cellular response to acid
1_3	GO:0006109	0.000979385	2.14286	25.6758	39	72	regulation of carbohydrate metabolic process
1_3	GO:0050803	0.000998434	3.29129	11.0549	20	31	regulation of synapse structure and activity
1_3	GO:0071417	0.000998434	3.29129	11.0549	20	31	cellular response to organic nitrogen
1_3	GO:0071418	0.000998434	3.29129	11.0549	20	31	cellular response to amine stimulus
1_3	GO:0002052	0.000998984	9.04016	4.2793	10	12	positive regulation of neuroblast proliferation
1_3	GO:0010712	0.000998984	9.04016	4.2793	10	12	regulation of collagen metabolic process
1_3	GO:0030212	0.000998984	9.04016	4.2793	10	12	hyaluronan metabolic process
1_3	GO:0032965	0.000998984	9.04016	4.2793	10	12	regulation of collagen biosynthetic process
1_3	GO:0042249	0.000998984	9.04016	4.2793	10	12	establishment of planar polarity of embryonic epithelium
1_3	GO:0045980	0.000998984	9.04016	4.2793	10	12	negative regulation of nucleotide metabolic process
1_3	GO:0045987	0.000998984	9.04016	4.2793	10	12	positive regulation of smooth muscle contraction
1_3	GO:0060026	0.000998984	9.04016	4.2793	10	12	convergent extension
1_3	GO:0090177	0.000998984	9.04016	4.2793	10	12	establishment of planar polarity involved in neural tube closure
1_3	GO:0090178	0.000998984	9.04016	4.2793	10	12	regulation of establishment of planar polarity involved in neural tube closure
1_3	GO:0090179	0.000998984	9.04016	4.2793	10	12	planar cell polarity pathway involved in neural tube closure
1_3	GO:0032881	0.00100025	3.84546	8.91521	17	25	regulation of polysaccharide metabolic process
1_3	GO:0009948	0.00101254	3.43903	10.3416	19	29	anterior/posterior axis specification
1_3	GO:0032231	0.00101254	3.43903	10.3416	19	29	regulation of actin filament bundle assembly
1_3	GO:0045913	0.00101254	3.43903	10.3416	19	29	positive regulation of carbohydrate metabolic process
1_3	GO:0048146	0.00101254	3.43903	10.3416	19	29	positive regulation of fibroblast proliferation
1_3	GO:0007218	0.00101422	3.61964	9.62842	18	27	neuropeptide signaling pathway
1_3	GO:0014068	0.00101422	3.61964	9.62842	18	27	positive regulation of phosphatidylinositol 3-kinase cascade
1_3	GO:0021536	0.00101422	3.61964	9.62842	18	27	diencephalon development
1_3	GO:0055017	0.00101422	3.61964	9.62842	18	27	cardiac muscle tissue growth
1_3	GO:0007519	0.00101973	1.81548	41.3666	58	116	skeletal muscle tissue development
1_3	GO:0042454	0.00102304	1.43584	114.115	141	320	ribonucleoside catabolic process
1_3	GO:0032526	0.00102681	2.5019	17.8304	29	50	response to retinoic acid
1_3	GO:0033189	0.00102681	2.5019	17.8304	29	50	response to vitamin A
1_3	GO:0045927	0.00102706	1.93276	33.8778	49	95	positive regulation of growth
1_3	GO:0001841	0.0010517	2.05861	28.1721	42	79	neural tube formation
1_3	GO:0007009	0.00107111	2.15293	24.9626	38	70	plasma membrane organization
1_3	GO:0032320	0.00112918	1.93518	33.1646	48	93	positive regulation of Ras GTPase activity
1_3	GO:0046822	0.0011369	1.84918	38.1571	54	107	regulation of nucleocytoplasmic transport
1_3	GO:0071702	0.00114341	1.45297	104.486	130	293	organic substance transport
1_3	GO:0022898	0.00117114	2.16367	24.2494	37	68	regulation of transmembrane transporter activity
1_3	GO:2000241	0.00117114	2.16367	24.2494	37	68	regulation of reproductive process
1_3	GO:0009617	0.00117214	1.75904	44.9326	62	126	response to bacterium
1_3	GO:0016051	0.00125087	1.84963	37.4439	53	105	carbohydrate biosynthetic process
1_3	GO:0032409	0.00126471	2.07217	26.7456	40	75	regulation of transporter activity
1_3	GO:0051048	0.00128016	2.17513	23.5361	36	66	negative regulation of secretion
1_3	GO:0044253	0.0013152	6.63016	4.99252	11	14	positive regulation of multicellular organismal metabolic process
1_3	GO:0048521	0.0013152	6.63016	4.99252	11	14	negative regulation of behavior
1_3	GO:0060395	0.0013152	6.63016	4.99252	11	14	SMAD protein signal transduction
1_3	GO:0031099	0.001353	2.66315	14.9775	25	42	regeneration
1_3	GO:0060191	0.001353	2.66315	14.9775	25	42	regulation of lipase activity
1_3	GO:0060401	0.001353	2.66315	14.9775	25	42	cytosolic calcium ion transport
1_3	GO:0048871	0.00136519	1.94039	31.7381	46	89	multicellular organismal homeostasis
1_3	GO:0051090	0.00138373	1.56106	70.2518	91	197	regulation of sequence-specific DNA binding transcription factor activity
1_3	GO:0015837	0.00138674	2.07956	26.0324	39	73	amine transport
1_3	GO:0051291	0.00138674	2.07956	26.0324	39	73	protein heterooligomerization
1_3	GO:0060491	0.00144025	2.71612	14.2643	24	40	regulation of cell projection assembly
1_3	GO:0010469	0.00145436	2.36305	18.9002	30	53	regulation of receptor activity
1_3	GO:0034765	0.00146113	1.78374	41.01	57	115	regulation of ion transmembrane transport
1_3	GO:0007613	0.00152786	2.77618	13.5511	23	38	memory
1_3	GO:0050851	0.00152786	2.77618	13.5511	23	38	antigen receptor-mediated signaling pathway
1_3	GO:0006813	0.00152816	2.20055	22.1097	34	62	potassium ion transport
1_3	GO:0035115	0.00156215	5.42526	5.70573	12	16	embryonic forelimb morphogenesis
1_3	GO:0060043	0.00156215	5.42526	5.70573	12	16	regulation of cardiac muscle cell proliferation
1_3	GO:0050954	0.00157625	2.38786	18.187	29	51	sensory perception of mechanical stimulus
1_3	GO:0051092	0.00157625	2.38786	18.187	29	51	positive regulation of NF-kappaB transcription factor activity
1_3	GO:0006704	0.00160171	14.4593	3.20947	8	9	glucocorticoid biosynthetic process
1_3	GO:0009620	0.00160171	14.4593	3.20947	8	9	response to fungus
1_3	GO:0014047	0.00160171	14.4593	3.20947	8	9	glutamate secretion
1_3	GO:0030800	0.00160171	14.4593	3.20947	8	9	negative regulation of cyclic nucleotide metabolic process
1_3	GO:0030809	0.00160171	14.4593	3.20947	8	9	negative regulation of nucleotide biosynthetic process
1_3	GO:0030815	0.00160171	14.4593	3.20947	8	9	negative regulation of cAMP metabolic process
1_3	GO:0038084	0.00160171	14.4593	3.20947	8	9	vascular endothelial growth factor signaling pathway
1_3	GO:0045838	0.00160171	14.4593	3.20947	8	9	positive regulation of membrane potential
1_3	GO:0060601	0.00160171	14.4593	3.20947	8	9	lateral sprouting from an epithelium
1_3	GO:0072089	0.00160171	14.4593	3.20947	8	9	stem cell proliferation
1_3	GO:1900372	0.00160171	14.4593	3.20947	8	9	negative regulation of purine nucleotide biosynthetic process
1_3	GO:0033273	0.00166872	2.21469	21.3965	33	60	response to vitamin
1_3	GO:0045444	0.00167076	1.89441	32.808	47	92	fat cell differentiation
1_3	GO:0046879	0.00167076	1.89441	32.808	47	92	hormone secretion
1_3	GO:0042733	0.00169738	2.92411	12.1247	21	34	embryonic digit morphogenesis
1_3	GO:0045981	0.00169738	2.92411	12.1247	21	34	positive regulation of nucleotide metabolic process
1_3	GO:1900544	0.00169738	2.92411	12.1247	21	34	positive regulation of purine nucleotide metabolic process
1_3	GO:0051701	0.00170639	2.41505	17.4738	28	49	interaction with host
1_3	GO:0010632	0.00174003	4.70239	6.41895	13	18	regulation of epithelial cell migration
1_3	GO:0010862	0.00174003	4.70239	6.41895	13	18	positive regulation of pathway-restricted SMAD protein phosphorylation
1_3	GO:0033993	0.00174003	4.70239	6.41895	13	18	response to lipid
1_3	GO:0046885	0.00174003	4.70239	6.41895	13	18	regulation of hormone biosynthetic process
1_3	GO:0060445	0.00174003	4.70239	6.41895	13	18	branching involved in salivary gland morphogenesis
1_3	GO:0001508	0.00176072	2.01434	27.1022	40	76	regulation of action potential
1_3	GO:0021700	0.00176917	1.78224	39.5835	55	111	developmental maturation
1_3	GO:0007188	0.00177461	3.01661	11.4115	20	32	adenylate cyclase-modulating G-protein coupled receptor signaling pathway
1_3	GO:0014812	0.00177461	3.01661	11.4115	20	32	muscle cell migration
1_3	GO:0030801	0.00177461	3.01661	11.4115	20	32	positive regulation of cyclic nucleotide metabolic process
1_3	GO:0048286	0.00184257	3.12597	10.6982	19	30	lung alveolus development
1_3	GO:2000242	0.00184257	3.12597	10.6982	19	30	negative regulation of reproductive process
1_3	GO:0002768	0.00184486	2.44497	16.7606	27	47	immune response-regulating cell surface receptor signaling pathway
1_3	GO:0007215	0.00185627	4.22055	7.13217	14	20	glutamate receptor signaling pathway
1_3	GO:0031102	0.00185627	4.22055	7.13217	14	20	neuron projection regeneration
1_3	GO:0072210	0.00185627	4.22055	7.13217	14	20	metanephric nephron development
1_3	GO:0015850	0.00189703	3.25725	9.98503	18	28	organic alcohol transport
1_3	GO:0001755	0.0019207	3.87643	7.84538	15	22	neural crest cell migration
1_3	GO:0010977	0.0019207	3.87643	7.84538	15	22	negative regulation of neuron projection development
1_3	GO:0046326	0.0019207	3.87643	7.84538	15	22	positive regulation of glucose import
1_3	GO:0050918	0.0019207	3.87643	7.84538	15	22	positive chemotaxis
1_3	GO:0061383	0.0019207	3.87643	7.84538	15	22	trabecula morphogenesis
1_3	GO:1900077	0.0019207	3.87643	7.84538	15	22	negative regulation of cellular response to insulin stimulus
1_3	GO:0003229	0.00193272	3.41773	9.27181	17	26	ventricular cardiac muscle tissue development
1_3	GO:0007431	0.00193272	3.41773	9.27181	17	26	salivary gland development
1_3	GO:0006636	0.00194319	3.61839	8.5586	16	24	unsaturated fatty acid biosynthetic process
1_3	GO:0032885	0.00194319	3.61839	8.5586	16	24	regulation of polysaccharide biosynthetic process
1_3	GO:0043392	0.00194319	3.61839	8.5586	16	24	negative regulation of DNA binding
1_3	GO:0048678	0.00194319	3.61839	8.5586	16	24	response to axon injury
1_3	GO:0002274	0.00198716	2.24642	19.9701	31	56	myeloid leukocyte activation
1_3	GO:0048015	0.00198716	2.24642	19.9701	31	56	phosphatidylinositol-mediated signaling
1_3	GO:0048017	0.00198716	2.24642	19.9701	31	56	inositol lipid-mediated signaling
1_3	GO:0003283	0.00205186	Inf	2.13965	6	6	atrial septum development
1_3	GO:0010460	0.00205186	Inf	2.13965	6	6	positive regulation of heart rate
1_3	GO:0030213	0.00205186	Inf	2.13965	6	6	hyaluronan biosynthetic process
1_3	GO:0033622	0.00205186	Inf	2.13965	6	6	integrin activation
1_3	GO:0033623	0.00205186	Inf	2.13965	6	6	regulation of integrin activation
1_3	GO:0033631	0.00205186	Inf	2.13965	6	6	cell-cell adhesion mediated by integrin
1_3	GO:0034505	0.00205186	Inf	2.13965	6	6	tooth mineralization
1_3	GO:0034650	0.00205186	Inf	2.13965	6	6	cortisol metabolic process
1_3	GO:0034651	0.00205186	Inf	2.13965	6	6	cortisol biosynthetic process
1_3	GO:0035414	0.00205186	Inf	2.13965	6	6	negative regulation of catenin import into nucleus
1_3	GO:0044319	0.00205186	Inf	2.13965	6	6	wound healing, spreading of cells
1_3	GO:0045624	0.00205186	Inf	2.13965	6	6	positive regulation of T-helper cell differentiation
1_3	GO:0046851	0.00205186	Inf	2.13965	6	6	negative regulation of bone remodeling
1_3	GO:0060028	0.00205186	Inf	2.13965	6	6	convergent extension involved in axis elongation
1_3	GO:0060413	0.00205186	Inf	2.13965	6	6	atrial septum morphogenesis
1_3	GO:0060638	0.00205186	Inf	2.13965	6	6	mesenchymal-epithelial cell signaling
1_3	GO:0071371	0.00205186	Inf	2.13965	6	6	cellular response to gonadotropin stimulus
1_3	GO:0072110	0.00205186	Inf	2.13965	6	6	glomerular mesangial cell proliferation
1_3	GO:0032880	0.00208953	1.4746	85.2294	107	239	regulation of protein localization
1_3	GO:0031345	0.00214632	2.51486	15.3342	25	43	negative regulation of cell projection organization
1_3	GO:0043255	0.00214632	2.51486	15.3342	25	43	regulation of carbohydrate biosynthetic process
1_3	GO:0032412	0.00219441	2.12438	22.4663	34	63	regulation of ion transmembrane transporter activity
1_3	GO:0048741	0.00219441	2.12438	22.4663	34	63	skeletal muscle fiber development
1_3	GO:0001952	0.00230847	2.55601	14.6209	24	41	regulation of cell-matrix adhesion
1_3	GO:0002063	0.00236058	8.1342	3.92269	9	11	chondrocyte development
1_3	GO:0008347	0.00236058	8.1342	3.92269	9	11	glial cell migration
1_3	GO:0010714	0.00236058	8.1342	3.92269	9	11	positive regulation of collagen metabolic process
1_3	GO:0016339	0.00236058	8.1342	3.92269	9	11	calcium-dependent cell-cell adhesion
1_3	GO:0030949	0.00236058	8.1342	3.92269	9	11	positive regulation of vascular endothelial growth factor receptor signaling pathway
1_3	GO:0032967	0.00236058	8.1342	3.92269	9	11	positive regulation of collagen biosynthetic process
1_3	GO:0033630	0.00236058	8.1342	3.92269	9	11	positive regulation of cell adhesion mediated by integrin
1_3	GO:0040037	0.00236058	8.1342	3.92269	9	11	negative regulation of fibroblast growth factor receptor signaling pathway
1_3	GO:0060045	0.00236058	8.1342	3.92269	9	11	positive regulation of cardiac muscle cell proliferation
1_3	GO:0070498	0.00236058	8.1342	3.92269	9	11	interleukin-1-mediated signaling pathway
1_3	GO:0072215	0.00236058	8.1342	3.92269	9	11	regulation of metanephros development
1_3	GO:1900543	0.00236058	8.1342	3.92269	9	11	negative regulation of purine nucleotide metabolic process
1_3	GO:0034754	0.00236123	2.28374	18.5436	29	52	cellular hormone metabolic process
1_3	GO:0045619	0.00236123	2.28374	18.5436	29	52	regulation of lymphocyte differentiation
1_3	GO:0016070	0.00239203	1.14509	845.518	905	2371	RNA metabolic process
1_3	GO:0014075	0.00247715	2.60232	13.9077	23	39	response to amine stimulus
1_3	GO:0019722	0.00247715	2.60232	13.9077	23	39	calcium-mediated signaling
1_3	GO:0050663	0.00247715	2.60232	13.9077	23	39	cytokine secretion
1_3	GO:0071704	0.0025137	1.22991	306.327	345	859	organic substance metabolic process
1_3	GO:0006152	0.00253106	1.39373	112.688	137	316	purine nucleoside catabolic process
1_3	GO:0046130	0.00253106	1.39373	112.688	137	316	purine ribonucleoside catabolic process
1_3	GO:1901137	0.00254639	1.55188	63.4763	82	178	carbohydrate derivative biosynthetic process
1_3	GO:0048588	0.0025713	2.30497	17.8304	28	50	developmental cell growth
1_3	GO:0070302	0.00259724	1.77898	36.7307	51	103	regulation of stress-activated protein kinase signaling cascade
1_3	GO:0007224	0.0026338	2.14706	21.0399	32	59	smoothened signaling pathway
1_3	GO:0046323	0.00265097	2.65484	13.1945	22	37	glucose import
1_3	GO:0048675	0.00265097	2.65484	13.1945	22	37	axon extension
1_3	GO:0048747	0.00265973	1.96351	26.7456	39	75	muscle fiber development
1_3	GO:0009628	0.00279482	1.35392	133.015	159	373	response to abiotic stimulus
1_3	GO:0006937	0.00279783	2.32824	17.1172	27	48	regulation of muscle contraction
1_3	GO:0002221	0.00282794	2.71488	12.4813	21	35	pattern recognition receptor signaling pathway
1_3	GO:0002758	0.00282794	2.71488	12.4813	21	35	innate immune response-activating signal transduction
1_3	GO:0006690	0.00282794	2.71488	12.4813	21	35	icosanoid metabolic process
1_3	GO:0014066	0.00282794	2.71488	12.4813	21	35	regulation of phosphatidylinositol 3-kinase cascade
1_3	GO:0044272	0.00282794	2.71488	12.4813	21	35	sulfur compound biosynthetic process
1_3	GO:0046324	0.00282794	2.71488	12.4813	21	35	regulation of glucose import
1_3	GO:0046847	0.00282794	2.71488	12.4813	21	35	filopodium assembly
1_3	GO:0006814	0.00292669	1.96761	26.0324	38	73	sodium ion transport
1_3	GO:0031349	0.00292669	1.96761	26.0324	38	73	positive regulation of defense response
1_3	GO:0021952	0.00293901	6.02598	4.63591	10	13	central nervous system projection neuron axonogenesis
1_3	GO:0034110	0.00293901	6.02598	4.63591	10	13	regulation of homotypic cell-cell adhesion
1_3	GO:0050654	0.00293901	6.02598	4.63591	10	13	chondroitin sulfate proteoglycan metabolic process
1_3	GO:2000178	0.00293901	6.02598	4.63591	10	13	negative regulation of neural precursor cell proliferation
1_3	GO:0046328	0.00297087	1.85513	31.0249	44	87	regulation of JNK cascade
1_3	GO:0046651	0.00297087	1.85513	31.0249	44	87	lymphocyte proliferation
1_3	GO:0007584	0.00297346	1.90558	28.5287	41	80	response to nutrient
1_3	GO:0042113	0.00297346	1.90558	28.5287	41	80	B cell activation
1_3	GO:0002088	0.00300526	2.7842	11.7681	20	33	lens development in camera-type eye
1_3	GO:0055008	0.00300526	2.7842	11.7681	20	33	cardiac muscle tissue morphogenesis
1_3	GO:0019216	0.00303978	1.65468	46.3591	62	130	regulation of lipid metabolic process
1_3	GO:0042089	0.00304152	2.35385	16.404	26	46	cytokine biosynthetic process
1_3	GO:0042107	0.00304152	2.35385	16.404	26	46	cytokine metabolic process
1_3	GO:0001764	0.00315831	2.17343	19.6135	30	55	neuron migration
1_3	GO:0048593	0.00315831	2.17343	19.6135	30	55	camera-type eye morphogenesis
1_3	GO:0050870	0.00315831	2.17343	19.6135	30	55	positive regulation of T cell activation
1_3	GO:0030810	0.00317913	2.8651	11.0549	19	31	positive regulation of nucleotide biosynthetic process
1_3	GO:0050772	0.00317913	2.8651	11.0549	19	31	positive regulation of axonogenesis
1_3	GO:0050885	0.00317913	2.8651	11.0549	19	31	neuromuscular process controlling balance
1_3	GO:1900373	0.00317913	2.8651	11.0549	19	31	positive regulation of purine nucleotide biosynthetic process
1_3	GO:0006184	0.00318828	1.38599	110.549	134	310	GTP catabolic process
1_3	GO:0010466	0.00322168	1.71849	39.5835	54	111	negative regulation of peptidase activity
1_3	GO:0022415	0.00327485	1.90782	27.8154	40	78	viral reproductive process
1_3	GO:0009119	0.00329177	1.35102	129.805	155	364	ribonucleoside metabolic process
1_3	GO:0051607	0.00330294	2.38219	15.6908	25	44	defense response to virus
1_3	GO:0001783	0.00333951	4.97196	5.34912	11	15	B cell apoptotic process
1_3	GO:0003197	0.00333951	4.97196	5.34912	11	15	endocardial cushion development
1_3	GO:0008211	0.00333951	4.97196	5.34912	11	15	glucocorticoid metabolic process
1_3	GO:0010453	0.00333951	4.97196	5.34912	11	15	regulation of cell fate commitment
1_3	GO:0021515	0.00333951	4.97196	5.34912	11	15	cell differentiation in spinal cord
1_3	GO:0043616	0.00333951	4.97196	5.34912	11	15	keratinocyte proliferation
1_3	GO:0050830	0.00333951	4.97196	5.34912	11	15	defense response to Gram-positive bacterium
1_3	GO:0060977	0.00333951	4.97196	5.34912	11	15	coronary vasculature morphogenesis
1_3	GO:0010522	0.00334438	2.96074	10.3416	18	29	regulation of calcium ion transport into cytosol
1_3	GO:0021675	0.00334438	2.96074	10.3416	18	29	nerve development
1_3	GO:0010951	0.00335451	1.74518	37.0873	51	104	negative regulation of endopeptidase activity
1_3	GO:0070588	0.00345702	2.18829	18.9002	29	53	calcium ion transmembrane transport
1_3	GO:0002224	0.00349418	3.07555	9.62842	17	27	toll-like receptor signaling pathway
1_3	GO:0002688	0.00349418	3.07555	9.62842	17	27	regulation of leukocyte chemotaxis
1_3	GO:0010676	0.00349418	3.07555	9.62842	17	27	positive regulation of cellular carbohydrate metabolic process
1_3	GO:0046634	0.00349418	3.07555	9.62842	17	27	regulation of alpha-beta T cell activation
1_3	GO:0060603	0.00349418	3.07555	9.62842	17	27	mammary gland duct morphogenesis
1_3	GO:0070227	0.00349418	3.07555	9.62842	17	27	lymphocyte apoptotic process
1_3	GO:0002263	0.00354479	1.9766	24.606	36	69	cell activation involved in immune response
1_3	GO:0002366	0.00354479	1.9766	24.606	36	69	leukocyte activation involved in immune response
1_3	GO:0010675	0.00354479	1.9766	24.606	36	69	regulation of cellular carbohydrate metabolic process
1_3	GO:0001819	0.0035557	1.81292	32.0947	45	90	positive regulation of cytokine production
1_3	GO:0021983	0.00358781	4.33963	6.06234	12	17	pituitary gland development
1_3	GO:0032649	0.00358781	4.33963	6.06234	12	17	regulation of interferon-gamma production
1_3	GO:0072028	0.00358781	4.33963	6.06234	12	17	nephron morphogenesis
1_3	GO:0042445	0.00360605	1.85678	29.5985	42	83	hormone metabolic process
1_3	GO:0048864	0.00360605	1.85678	29.5985	42	83	stem cell development
1_3	GO:0010828	0.00361952	3.21592	8.91521	16	25	positive regulation of glucose transport
1_3	GO:0060350	0.00361952	3.21592	8.91521	16	25	endochondral bone morphogenesis
1_3	GO:0032872	0.00369343	1.74367	36.374	50	102	regulation of stress-activated MAPK cascade
1_3	GO:0031076	0.0037087	3.39143	8.20199	15	23	embryonic camera-type eye development
1_3	GO:0042108	0.0037087	3.39143	8.20199	15	23	positive regulation of cytokine biosynthetic process
1_3	GO:0007200	0.00371419	3.91814	6.77556	13	19	phospholipase C-activating G-protein coupled receptor signaling pathway
1_3	GO:0030101	0.00371419	3.91814	6.77556	13	19	natural killer cell activation
1_3	GO:0032677	0.00371419	3.91814	6.77556	13	19	regulation of interleukin-8 production
1_3	GO:0032845	0.00371419	3.91814	6.77556	13	19	negative regulation of homeostatic process
1_3	GO:0035710	0.00371419	3.91814	6.77556	13	19	CD4-positive, alpha-beta T cell activation
1_3	GO:0043367	0.00371419	3.91814	6.77556	13	19	CD4-positive, alpha-beta T cell differentiation
1_3	GO:0001706	0.00374662	3.61713	7.48877	14	21	endoderm formation
1_3	GO:0001736	0.00374662	3.61713	7.48877	14	21	establishment of planar polarity
1_3	GO:0007164	0.00374662	3.61713	7.48877	14	21	establishment of tissue polarity
1_3	GO:0010631	0.00374662	3.61713	7.48877	14	21	epithelial cell migration
1_3	GO:0032330	0.00374662	3.61713	7.48877	14	21	regulation of chondrocyte differentiation
1_3	GO:0032350	0.00374662	3.61713	7.48877	14	21	regulation of hormone metabolic process
1_3	GO:0043551	0.00374662	3.61713	7.48877	14	21	regulation of phosphatidylinositol 3-kinase activity
1_3	GO:0048009	0.00374662	3.61713	7.48877	14	21	insulin-like growth factor receptor signaling pathway
1_3	GO:0060193	0.00374662	3.61713	7.48877	14	21	positive regulation of lipase activity
1_3	GO:0060420	0.00374662	3.61713	7.48877	14	21	regulation of heart growth
1_3	GO:0090132	0.00374662	3.61713	7.48877	14	21	epithelium migration
1_3	GO:0048813	0.00378268	2.20446	18.187	28	51	dendrite morphogenesis
1_3	GO:0046039	0.00383047	1.3702	113.758	137	319	GTP metabolic process
1_3	GO:0010827	0.00388	2.44892	14.2643	23	40	regulation of glucose transport
1_3	GO:0071804	0.00388	2.44892	14.2643	23	40	cellular potassium ion transport
1_3	GO:0071805	0.00388	2.44892	14.2643	23	40	potassium ion transmembrane transport
1_3	GO:0032943	0.00391803	1.81273	31.3815	44	88	mononuclear cell proliferation
1_3	GO:0002029	0.0040254	12.6488	2.85287	7	8	desensitization of G-protein coupled receptor protein signaling pathway
1_3	GO:0003188	0.0040254	12.6488	2.85287	7	8	heart valve formation
1_3	GO:0003203	0.0040254	12.6488	2.85287	7	8	endocardial cushion morphogenesis
1_3	GO:0021513	0.0040254	12.6488	2.85287	7	8	spinal cord dorsal/ventral patterning
1_3	GO:0021889	0.0040254	12.6488	2.85287	7	8	olfactory bulb interneuron differentiation
1_3	GO:0022401	0.0040254	12.6488	2.85287	7	8	negative adaptation of signaling pathway
1_3	GO:0030803	0.0040254	12.6488	2.85287	7	8	negative regulation of cyclic nucleotide biosynthetic process
1_3	GO:0030818	0.0040254	12.6488	2.85287	7	8	negative regulation of cAMP biosynthetic process
1_3	GO:0031290	0.0040254	12.6488	2.85287	7	8	retinal ganglion cell axon guidance
1_3	GO:0032673	0.0040254	12.6488	2.85287	7	8	regulation of interleukin-4 production
1_3	GO:0034104	0.0040254	12.6488	2.85287	7	8	negative regulation of tissue remodeling
1_3	GO:0045063	0.0040254	12.6488	2.85287	7	8	T-helper 1 cell differentiation
1_3	GO:0048485	0.0040254	12.6488	2.85287	7	8	sympathetic nervous system development
1_3	GO:0050930	0.0040254	12.6488	2.85287	7	8	induction of positive chemotaxis
1_3	GO:0071396	0.0040254	12.6488	2.85287	7	8	cellular response to lipid
1_3	GO:0072091	0.0040254	12.6488	2.85287	7	8	regulation of stem cell proliferation
1_3	GO:2000050	0.0040254	12.6488	2.85287	7	8	regulation of non-canonical Wnt receptor signaling pathway
1_3	GO:0071842	0.00404363	1.14031	778.832	833	2184	cellular component organization at cellular level
1_3	GO:0045598	0.00413733	2.22211	17.4738	27	49	regulation of fat cell differentiation
1_3	GO:0071383	0.00413733	2.22211	17.4738	27	49	cellular response to steroid hormone stimulus
1_3	GO:0002218	0.00419524	2.48858	13.5511	22	38	activation of innate immune response
1_3	GO:0048644	0.00419524	2.48858	13.5511	22	38	muscle organ morphogenesis
1_3	GO:0019827	0.00438004	1.85865	28.1721	40	79	stem cell maintenance
1_3	GO:0032496	0.00438004	1.85865	28.1721	40	79	response to lipopolysaccharide
1_3	GO:0042698	0.00450963	2.08956	19.9701	30	56	ovulation cycle
1_3	GO:0043627	0.0045231	2.24147	16.7606	26	47	response to estrogen stimulus
1_3	GO:0061180	0.0045231	2.24147	16.7606	26	47	mammary gland epithelium development
1_3	GO:0032846	0.0045271	2.53356	12.8379	21	36	positive regulation of homeostatic process
1_3	GO:0008406	0.00469308	1.66254	41.01	55	115	gonad development
1_3	GO:0008286	0.00472896	1.99243	22.4663	33	63	insulin receptor signaling pathway
1_3	GO:0097190	0.00475971	1.81233	29.9551	42	84	apoptotic signaling pathway
1_3	GO:1901069	0.004795	1.3622	111.618	134	313	guanosine-containing compound catabolic process
1_3	GO:0060415	0.00487367	2.58499	12.1247	20	34	muscle tissue morphogenesis
1_3	GO:0046128	0.00497976	1.33454	127.309	151	357	purine ribonucleoside metabolic process
1_3	GO:1901068	0.00518546	1.34806	117.324	140	329	guanosine-containing compound metabolic process
1_3	GO:0042063	0.00520487	1.70839	36.0174	49	101	gliogenesis
1_3	GO:0055067	0.00523188	2.64436	11.4115	19	32	monovalent inorganic cation homeostasis
1_3	GO:0051495	0.00531969	1.92123	24.2494	35	68	positive regulation of cytoskeleton organization
1_3	GO:0072657	0.00532418	1.86076	26.7456	38	75	protein localization to membrane
1_3	GO:0022607	0.00532862	1.18954	368.733	407	1034	cellular component assembly
1_3	GO:0018210	0.00544103	2.11232	18.5436	28	52	peptidyl-threonine modification
1_3	GO:0006677	0.00548758	7.22867	3.56608	8	10	glycosylceramide metabolic process
1_3	GO:0006691	0.00548758	7.22867	3.56608	8	10	leukotriene metabolic process
1_3	GO:0010893	0.00548758	7.22867	3.56608	8	10	positive regulation of steroid biosynthetic process
1_3	GO:0030903	0.00548758	7.22867	3.56608	8	10	notochord development
1_3	GO:0033198	0.00548758	7.22867	3.56608	8	10	response to ATP
1_3	GO:0035306	0.00548758	7.22867	3.56608	8	10	positive regulation of dephosphorylation
1_3	GO:0043449	0.00548758	7.22867	3.56608	8	10	cellular alkene metabolic process
1_3	GO:0045780	0.00548758	7.22867	3.56608	8	10	positive regulation of bone resorption
1_3	GO:0046852	0.00548758	7.22867	3.56608	8	10	positive regulation of bone remodeling
1_3	GO:0050919	0.00548758	7.22867	3.56608	8	10	negative chemotaxis
1_3	GO:0060317	0.00548758	7.22867	3.56608	8	10	cardiac epithelial to mesenchymal transition
1_3	GO:0060442	0.00548758	7.22867	3.56608	8	10	branching involved in prostate gland morphogenesis
1_3	GO:0060572	0.00548758	7.22867	3.56608	8	10	morphogenesis of an epithelial bud
1_3	GO:0060706	0.00548758	7.22867	3.56608	8	10	cell differentiation involved in embryonic placenta development
1_3	GO:0070528	0.00548758	7.22867	3.56608	8	10	protein kinase C signaling cascade
1_3	GO:1900673	0.00548758	7.22867	3.56608	8	10	olefin metabolic process
1_3	GO:0002687	0.00559709	2.71365	10.6982	18	30	positive regulation of leukocyte migration
1_3	GO:0030804	0.00559709	2.71365	10.6982	18	30	positive regulation of cyclic nucleotide biosynthetic process
1_3	GO:0051149	0.00559709	2.71365	10.6982	18	30	positive regulation of muscle cell differentiation
1_3	GO:0061387	0.00559709	2.71365	10.6982	18	30	regulation of extent of cell growth
1_3	GO:0097191	0.00559709	2.71365	10.6982	18	30	extrinsic apoptotic signaling pathway
1_3	GO:0001957	0.00575825	Inf	1.78304	5	5	intramembranous ossification
1_3	GO:0003148	0.00575825	Inf	1.78304	5	5	outflow tract septum morphogenesis
1_3	GO:0003149	0.00575825	Inf	1.78304	5	5	membranous septum morphogenesis
1_3	GO:0003272	0.00575825	Inf	1.78304	5	5	endocardial cushion formation
1_3	GO:0014048	0.00575825	Inf	1.78304	5	5	regulation of glutamate secretion
1_3	GO:0015808	0.00575825	Inf	1.78304	5	5	L-alanine transport
1_3	GO:0021514	0.00575825	Inf	1.78304	5	5	ventral spinal cord interneuron differentiation
1_3	GO:0021534	0.00575825	Inf	1.78304	5	5	cell proliferation in hindbrain
1_3	GO:0021800	0.00575825	Inf	1.78304	5	5	cerebral cortex tangential migration
1_3	GO:0021937	0.00575825	Inf	1.78304	5	5	cerebellar Purkinje cell-granule cell precursor cell signaling involved in regulation of granule cell precursor cell proliferation
1_3	GO:0030206	0.00575825	Inf	1.78304	5	5	chondroitin sulfate biosynthetic process
1_3	GO:0031640	0.00575825	Inf	1.78304	5	5	killing of cells of other organism
1_3	GO:0032328	0.00575825	Inf	1.78304	5	5	alanine transport
1_3	GO:0032344	0.00575825	Inf	1.78304	5	5	regulation of aldosterone metabolic process
1_3	GO:0032347	0.00575825	Inf	1.78304	5	5	regulation of aldosterone biosynthetic process
1_3	GO:0036072	0.00575825	Inf	1.78304	5	5	direct ossification
1_3	GO:0042745	0.00575825	Inf	1.78304	5	5	circadian sleep/wake cycle
1_3	GO:0044332	0.00575825	Inf	1.78304	5	5	Wnt receptor signaling pathway involved in dorsal/ventral axis specification
1_3	GO:0044364	0.00575825	Inf	1.78304	5	5	disruption of cells of other organism
1_3	GO:0045779	0.00575825	Inf	1.78304	5	5	negative regulation of bone resorption
1_3	GO:0050706	0.00575825	Inf	1.78304	5	5	regulation of interleukin-1 beta secretion
1_3	GO:0051818	0.00575825	Inf	1.78304	5	5	disruption of cells of other organism involved in symbiotic interaction
1_3	GO:0051883	0.00575825	Inf	1.78304	5	5	killing of cells in other organism involved in symbiotic interaction
1_3	GO:0060055	0.00575825	Inf	1.78304	5	5	angiogenesis involved in wound healing
1_3	GO:0060147	0.00575825	Inf	1.78304	5	5	regulation of posttranscriptional gene silencing
1_3	GO:0060180	0.00575825	Inf	1.78304	5	5	female mating behavior
1_3	GO:0060346	0.00575825	Inf	1.78304	5	5	bone trabecula formation
1_3	GO:0060592	0.00575825	Inf	1.78304	5	5	mammary gland formation
1_3	GO:0060964	0.00575825	Inf	1.78304	5	5	regulation of gene silencing by miRNA
1_3	GO:0060966	0.00575825	Inf	1.78304	5	5	regulation of gene silencing by RNA
1_3	GO:0061430	0.00575825	Inf	1.78304	5	5	bone trabecula morphogenesis
1_3	GO:0072124	0.00575825	Inf	1.78304	5	5	regulation of glomerular mesangial cell proliferation
1_3	GO:0090330	0.00575825	Inf	1.78304	5	5	regulation of platelet aggregation
1_3	GO:0003073	0.00588807	2.31256	14.6209	23	41	regulation of systemic arterial blood pressure
1_3	GO:0007269	0.00588807	2.31256	14.6209	23	41	neurotransmitter secretion
1_3	GO:0033692	0.00588807	2.31256	14.6209	23	41	cellular polysaccharide biosynthetic process
1_3	GO:0001738	0.00596249	2.79559	9.98503	17	28	morphogenesis of a polarized epithelium
1_3	GO:0010171	0.00596249	2.79559	9.98503	17	28	body morphogenesis
1_3	GO:0042490	0.00596249	2.79559	9.98503	17	28	mechanoreceptor differentiation
1_3	GO:0048844	0.00596249	2.79559	9.98503	17	28	artery morphogenesis
1_3	GO:0060048	0.00596249	2.79559	9.98503	17	28	cardiac muscle contraction
1_3	GO:0007270	0.00597571	2.12522	17.8304	27	50	neuron-neuron synaptic transmission
1_3	GO:0060627	0.00619892	1.51941	56.3441	72	158	regulation of vesicle-mediated transport
1_3	GO:0009116	0.00625612	1.31347	134.441	158	377	nucleoside metabolic process
1_3	GO:0051346	0.00629802	1.46658	67.0424	84	188	negative regulation of hydrolase activity
1_3	GO:0001505	0.00631529	2.0119	20.3267	30	57	regulation of neurotransmitter levels
1_3	GO:0030516	0.00631841	2.89394	9.27181	16	26	regulation of axon extension
1_3	GO:0051492	0.00631841	2.89394	9.27181	16	26	regulation of stress fiber assembly
1_3	GO:0071695	0.00631841	2.89394	9.27181	16	26	anatomical structure maturation
1_3	GO:0072073	0.00631841	2.89394	9.27181	16	26	kidney epithelium development
1_3	GO:0045580	0.00641866	2.34188	13.9077	22	39	regulation of T cell differentiation
1_3	GO:0051899	0.00641866	2.34188	13.9077	22	39	membrane depolarization
1_3	GO:0032352	0.00644535	5.42208	4.2793	9	12	positive regulation of hormone metabolic process
1_3	GO:0034260	0.00644535	5.42208	4.2793	9	12	negative regulation of GTPase activity
1_3	GO:0042659	0.00644535	5.42208	4.2793	9	12	regulation of cell fate specification
1_3	GO:0045058	0.00644535	5.42208	4.2793	9	12	T cell selection
1_3	GO:0060216	0.00644535	5.42208	4.2793	9	12	definitive hemopoiesis
1_3	GO:0060968	0.00644535	5.42208	4.2793	9	12	regulation of gene silencing
1_3	GO:0072224	0.00644535	5.42208	4.2793	9	12	metanephric glomerulus development
1_3	GO:0019932	0.0064673	1.9279	22.8229	33	64	second-messenger-mediated signaling
1_3	GO:0051147	0.0064673	1.9279	22.8229	33	64	regulation of muscle cell differentiation
1_3	GO:0046545	0.00647727	1.86316	25.3192	36	71	development of primary female sexual characteristics
1_3	GO:0070661	0.00660013	1.73345	32.0947	44	90	leukocyte proliferation
1_3	GO:0055010	0.00665121	3.0142	8.5586	15	24	ventricular cardiac muscle tissue morphogenesis
1_3	GO:1901135	0.00680613	1.20234	300.264	334	842	carbohydrate derivative metabolic process
1_3	GO:0071822	0.00687667	1.24436	207.546	236	582	protein complex subunit organization
1_3	GO:0002286	0.00694199	3.16457	7.84538	14	22	T cell activation involved in immune response
1_3	GO:0035137	0.00694199	3.16457	7.84538	14	22	hindlimb morphogenesis
1_3	GO:0035725	0.00694199	3.16457	7.84538	14	22	sodium ion transmembrane transport
1_3	GO:0042116	0.00694199	3.16457	7.84538	14	22	macrophage activation
1_3	GO:0045599	0.00694199	3.16457	7.84538	14	22	negative regulation of fat cell differentiation
1_3	GO:0046456	0.00694199	3.16457	7.84538	14	22	icosanoid biosynthetic process
1_3	GO:0050715	0.00694199	3.16457	7.84538	14	22	positive regulation of cytokine secretion
1_3	GO:0070873	0.00694199	3.16457	7.84538	14	22	regulation of glycogen metabolic process
1_3	GO:0071407	0.00694199	3.16457	7.84538	14	22	cellular response to organic cyclic compound
1_3	GO:0030183	0.00698952	2.3749	13.1945	21	37	B cell differentiation
1_3	GO:0033135	0.00698952	2.3749	13.1945	21	37	regulation of peptidyl-serine phosphorylation
1_3	GO:0043588	0.00698952	2.3749	13.1945	21	37	skin development
1_3	GO:0006700	0.00699854	4.51889	4.99252	10	14	C21-steroid hormone biosynthetic process
1_3	GO:0008045	0.00699854	4.51889	4.99252	10	14	motor axon guidance
1_3	GO:0010092	0.00699854	4.51889	4.99252	10	14	specification of organ identity
1_3	GO:0010634	0.00699854	4.51889	4.99252	10	14	positive regulation of epithelial cell migration
1_3	GO:0021517	0.00699854	4.51889	4.99252	10	14	ventral spinal cord development
1_3	GO:0033688	0.00699854	4.51889	4.99252	10	14	regulation of osteoblast proliferation
1_3	GO:0042092	0.00699854	4.51889	4.99252	10	14	type 2 immune response
1_3	GO:0042481	0.00699854	4.51889	4.99252	10	14	regulation of odontogenesis
1_3	GO:0045940	0.00699854	4.51889	4.99252	10	14	positive regulation of steroid metabolic process
1_3	GO:0048103	0.00699854	4.51889	4.99252	10	14	somatic stem cell division
1_3	GO:0048557	0.00699854	4.51889	4.99252	10	14	embryonic digestive tract morphogenesis
1_3	GO:0051150	0.00699854	4.51889	4.99252	10	14	regulation of smooth muscle cell differentiation
1_3	GO:0072132	0.00699854	4.51889	4.99252	10	14	mesenchyme morphogenesis
1_3	GO:0003044	0.00716462	3.35796	7.13217	13	20	regulation of systemic arterial blood pressure mediated by a chemical signal
1_3	GO:0009395	0.00716462	3.35796	7.13217	13	20	phospholipid catabolic process
1_3	GO:0035329	0.00716462	3.35796	7.13217	13	20	hippo signaling cascade
1_3	GO:0060795	0.00716462	3.35796	7.13217	13	20	cell fate commitment involved in formation of primary germ layer
1_3	GO:0002064	0.00720473	2.15474	16.404	25	46	epithelial cell development
1_3	GO:0007605	0.00720473	2.15474	16.404	25	46	sensory perception of sound
1_3	GO:0002042	0.00724969	3.97704	5.70573	11	16	cell migration involved in sprouting angiogenesis
1_3	GO:0002287	0.00724969	3.97704	5.70573	11	16	alpha-beta T cell activation involved in immune response
1_3	GO:0002292	0.00724969	3.97704	5.70573	11	16	T cell differentiation involved in immune response
1_3	GO:0002293	0.00724969	3.97704	5.70573	11	16	alpha-beta T cell differentiation involved in immune response
1_3	GO:0002294	0.00724969	3.97704	5.70573	11	16	CD4-positive, alpha-beta T cell differentiation involved in immune response
1_3	GO:0007159	0.00724969	3.97704	5.70573	11	16	leukocyte cell-cell adhesion
1_3	GO:0021772	0.00724969	3.97704	5.70573	11	16	olfactory bulb development
1_3	GO:0042093	0.00724969	3.97704	5.70573	11	16	T-helper cell differentiation
1_3	GO:0048339	0.00724969	3.97704	5.70573	11	16	paraxial mesoderm development
1_3	GO:0050432	0.00724969	3.97704	5.70573	11	16	catecholamine secretion
1_3	GO:0007254	0.00726704	1.67312	35.6608	48	100	JNK cascade
1_3	GO:0001990	0.00728337	3.61588	6.41895	12	18	regulation of systemic arterial blood pressure by hormone
1_3	GO:0021872	0.00728337	3.61588	6.41895	12	18	forebrain generation of neurons
1_3	GO:0035136	0.00728337	3.61588	6.41895	12	18	forelimb morphogenesis
1_3	GO:0051489	0.00728337	3.61588	6.41895	12	18	regulation of filopodium assembly
1_3	GO:0051851	0.00728337	3.61588	6.41895	12	18	modification by host of symbiont morphology or physiology
1_3	GO:0051893	0.00728337	3.61588	6.41895	12	18	regulation of focal adhesion assembly
1_3	GO:0051937	0.00728337	3.61588	6.41895	12	18	catecholamine transport
1_3	GO:0055021	0.00728337	3.61588	6.41895	12	18	regulation of cardiac muscle tissue growth
1_3	GO:0090109	0.00728337	3.61588	6.41895	12	18	regulation of cell-substrate junction assembly
1_3	GO:0010467	0.00732979	1.11631	1017.05	1072	2852	gene expression
1_3	GO:1900076	0.00760131	2.41233	12.4813	20	35	regulation of cellular response to insulin stimulus
1_3	GO:0016032	0.00765757	1.69894	33.1646	45	93	viral reproduction
1_3	GO:0010906	0.00766312	2.02756	18.9002	28	53	regulation of glucose metabolic process
1_3	GO:0010976	0.00766312	2.02756	18.9002	28	53	positive regulation of neuron projection development
1_3	GO:0017015	0.00766312	2.02756	18.9002	28	53	regulation of transforming growth factor beta receptor signaling pathway
1_3	GO:0046660	0.00776949	1.81136	26.389	37	74	female sex differentiation
1_3	GO:0030902	0.0078692	1.93554	21.3965	31	60	hindbrain development
1_3	GO:0006917	0.0078786	1.42458	73.8179	91	207	induction of apoptosis
1_3	GO:0003015	0.00788748	1.86589	23.8928	34	67	heart process
1_3	GO:0060047	0.00788748	1.86589	23.8928	34	67	heart contraction
1_3	GO:0051098	0.00795863	1.53126	50.6384	65	142	regulation of binding
1_3	GO:0042278	0.0080264	1.30841	128.736	151	361	purine nucleoside metabolic process
1_3	GO:0031347	0.0080297	1.51931	52.4214	67	147	regulation of defense response
1_3	GO:0009581	0.00825372	2.45515	11.7681	19	33	detection of external stimulus
1_3	GO:0032635	0.00825372	2.45515	11.7681	19	33	interleukin-6 production
1_3	GO:0032675	0.00825372	2.45515	11.7681	19	33	regulation of interleukin-6 production
1_3	GO:0043149	0.00825372	2.45515	11.7681	19	33	stress fiber assembly
1_3	GO:0071887	0.00825372	2.45515	11.7681	19	33	leukocyte apoptotic process
1_3	GO:0007163	0.00833465	1.76622	28.1721	39	79	establishment or maintenance of cell polarity
1_3	GO:0034641	0.00835054	1.1062	1262.39	1320	3540	cellular nitrogen compound metabolic process
1_3	GO:0033043	0.00837996	1.31099	125.17	147	351	regulation of organelle organization
1_3	GO:0046620	0.00867912	2.19056	14.9775	23	42	regulation of organ growth
1_3	GO:0019228	0.0087072	1.86741	23.1795	33	65	regulation of action potential in neuron
1_3	GO:0022411	0.00880251	1.60131	40.2967	53	113	cellular component disassembly
1_3	GO:0042446	0.00894503	2.50458	11.0549	18	31	hormone biosynthetic process
1_3	GO:0046626	0.00894503	2.50458	11.0549	18	31	regulation of insulin receptor signaling pathway
1_3	GO:0050707	0.00894503	2.50458	11.0549	18	31	regulation of cytokine secretion
1_3	GO:0050886	0.00894503	2.50458	11.0549	18	31	endocrine process
1_3	GO:0060249	0.00900264	1.58274	42.0798	55	118	anatomical structure homeostasis
1_3	GO:0012502	0.0091834	1.41221	74.1745	91	208	induction of programmed cell death
1_3	GO:0006807	0.00929194	1.10419	1270.24	1327	3562	nitrogen compound metabolic process
1_3	GO:0071705	0.0092968	1.69365	31.7381	43	89	nitrogen compound transport
1_3	GO:0008016	0.00930305	2.04601	17.4738	26	49	regulation of heart contraction
1_3	GO:0018107	0.00930305	2.04601	17.4738	26	49	peptidyl-threonine phosphorylation
1_3	GO:0045089	0.00930305	2.04601	17.4738	26	49	positive regulation of innate immune response
1_3	GO:0043412	0.00932453	1.1343	643.321	688	1804	macromolecule modification
1_3	GO:0033143	0.00952147	2.21149	14.2643	22	40	regulation of intracellular steroid hormone receptor signaling pathway
1_3	GO:0050670	0.00961479	1.86903	22.4663	32	63	regulation of lymphocyte proliferation
1_3	GO:0071845	0.00966801	1.59755	39.5835	52	111	cellular component disassembly at cellular level
1_3	GO:0009582	0.00967149	2.56228	10.3416	17	29	detection of abiotic stimulus
1_3	GO:0045445	0.00967149	2.56228	10.3416	17	29	myoblast differentiation
1_3	GO:0051170	0.00967667	1.49008	54.5611	69	153	nuclear import
1_3	GO:0001977	0.00997681	10.8393	2.49626	6	7	renal system process involved in regulation of blood volume
1_3	GO:0002825	0.00997681	10.8393	2.49626	6	7	regulation of T-helper 1 type immune response
1_3	GO:0021871	0.00997681	10.8393	2.49626	6	7	forebrain regionalization
1_3	GO:0021873	0.00997681	10.8393	2.49626	6	7	forebrain neuroblast division
1_3	GO:0030878	0.00997681	10.8393	2.49626	6	7	thyroid gland development
1_3	GO:0031017	0.00997681	10.8393	2.49626	6	7	exocrine pancreas development
1_3	GO:0032225	0.00997681	10.8393	2.49626	6	7	regulation of synaptic transmission, dopaminergic
1_3	GO:0032957	0.00997681	10.8393	2.49626	6	7	inositol trisphosphate metabolic process
1_3	GO:0035413	0.00997681	10.8393	2.49626	6	7	positive regulation of catenin import into nucleus
1_3	GO:0035767	0.00997681	10.8393	2.49626	6	7	endothelial cell chemotaxis
1_3	GO:0042104	0.00997681	10.8393	2.49626	6	7	positive regulation of activated T cell proliferation
1_3	GO:0043267	0.00997681	10.8393	2.49626	6	7	negative regulation of potassium ion transport
1_3	GO:0045064	0.00997681	10.8393	2.49626	6	7	T-helper 2 cell differentiation
1_3	GO:0051414	0.00997681	10.8393	2.49626	6	7	response to cortisol stimulus
1_3	GO:0051953	0.00997681	10.8393	2.49626	6	7	negative regulation of amine transport
1_3	GO:0051968	0.00997681	10.8393	2.49626	6	7	positive regulation of synaptic transmission, glutamatergic
1_3	GO:0055057	0.00997681	10.8393	2.49626	6	7	neuroblast division
1_3	GO:0060231	0.00997681	10.8393	2.49626	6	7	mesenchymal to epithelial transition
1_3	GO:0060600	0.00997681	10.8393	2.49626	6	7	dichotomous subdivision of an epithelial terminal unit
1_3	GO:0071548	0.00997681	10.8393	2.49626	6	7	response to dexamethasone stimulus
1_3	GO:0071549	0.00997681	10.8393	2.49626	6	7	cellular response to dexamethasone stimulus
1_3	GO:0090009	0.00997681	10.8393	2.49626	6	7	primitive streak formation
1_3	GO:0090031	0.00997681	10.8393	2.49626	6	7	positive regulation of steroid hormone biosynthetic process
1_3	GO:2000095	0.00997681	10.8393	2.49626	6	7	regulation of Wnt receptor signaling pathway, planar cell polarity pathway
1_2	GO:0008380	4.3637e-18	3.76706	30.9474	82	220	RNA splicing
1_2	GO:0006396	1.51602e-17	2.59349	67.0997	137	477	RNA processing
1_2	GO:0006397	3.73035e-17	3.23072	39.247	94	279	mRNA processing
1_2	GO:0016071	6.52418e-16	2.88562	45.9991	102	327	mRNA metabolic process
1_2	GO:0044260	8.94718e-14	1.49015	607.273	743	4317	cellular macromolecule metabolic process
1_2	GO:0044237	1.11551e-12	1.45522	806.321	939	5732	cellular metabolic process
1_2	GO:0010467	8.22495e-12	1.4926	401.191	513	2852	gene expression
1_2	GO:0043170	2.12568e-10	1.39873	661.431	778	4702	macromolecule metabolic process
1_2	GO:0090304	2.68639e-10	1.45159	392.751	495	2792	nucleic acid metabolic process
1_2	GO:0044238	4.38082e-10	1.3875	807.025	923	5737	primary metabolic process
1_2	GO:0016070	3.21712e-09	1.44419	333.529	424	2371	RNA metabolic process
1_2	GO:0006139	3.64115e-09	1.39027	481.936	583	3426	nucleobase-containing compound metabolic process
1_2	GO:0034641	2.49519e-08	1.36157	497.972	594	3540	cellular nitrogen compound metabolic process
1_2	GO:0006807	2.69869e-08	1.35992	501.067	597	3562	nitrogen compound metabolic process
1_2	GO:0009987	4.79096e-08	1.3743	1140.84	1233	8110	cellular process
1_2	GO:0008152	2.92392e-07	1.31328	943.756	1037	6709	metabolic process
1_2	GO:0000377	8.64587e-07	3.62852	10.2689	27	73	RNA splicing, via transesterification reactions with bulged adenosine as nucleophile
1_2	GO:0000398	8.64587e-07	3.62852	10.2689	27	73	nuclear mRNA splicing, via spliceosome
1_2	GO:0000375	1.18066e-06	3.55097	10.4096	27	74	RNA splicing, via transesterification reactions
1_2	GO:0044267	1.2545e-06	1.35624	320.869	393	2281	cellular protein metabolic process
1_2	GO:0006996	3.34812e-06	1.39712	221.134	281	1572	organelle organization
1_2	GO:0016568	1.10916e-05	1.80627	49.5159	79	352	chromatin modification
1_2	GO:0006325	1.62147e-05	1.73102	56.4087	87	401	chromatin organization
1_2	GO:0006888	3.1614e-05	4.6144	4.92346	15	35	ER to Golgi vesicle-mediated transport
1_2	GO:0051276	3.2157e-05	1.59496	75.5399	109	537	chromosome organization
1_2	GO:0048193	4.19173e-05	2.63388	13.645	29	97	Golgi vesicle transport
1_2	GO:0006412	4.88435e-05	1.62078	66.2557	97	471	translation
1_2	GO:0034645	0.000102117	1.26529	351.394	410	2498	cellular macromolecule biosynthetic process
1_2	GO:0000278	0.000119504	1.58965	64.4269	93	458	mitotic cell cycle
1_2	GO:0043038	0.000134635	3.64564	6.04882	16	43	amino acid activation
1_2	GO:0043039	0.000134635	3.64564	6.04882	16	43	tRNA aminoacylation
1_2	GO:0006418	0.000196217	3.68969	5.62681	15	40	tRNA aminoacylation for protein translation
1_2	GO:0006448	0.000205091	8.17983	1.96938	8	14	regulation of translational elongation
1_2	GO:0045184	0.000223995	1.4073	118.304	154	841	establishment of protein localization
1_2	GO:0009059	0.000239779	1.24662	357.584	413	2542	macromolecule biosynthetic process
1_2	GO:0019538	0.000245148	1.24265	371.932	428	2644	protein metabolic process
1_2	GO:0051301	0.000250921	1.60577	54.8614	80	390	cell division
1_2	GO:0000280	0.00029652	1.73435	37.9809	59	270	nuclear division
1_2	GO:0007067	0.00029652	1.73435	37.9809	59	270	mitosis
1_2	GO:0000087	0.000305724	1.72313	38.825	60	276	M phase of mitotic cell cycle
1_2	GO:0015031	0.000374946	1.39804	113.38	147	806	protein transport
1_2	GO:0009058	0.000379247	1.22191	433.123	490	3079	biosynthetic process
1_2	GO:0044249	0.000398933	1.22318	419.9	476	2985	cellular biosynthetic process
1_2	GO:0006450	0.000440306	12.2585	1.26603	6	9	regulation of translational fidelity
1_2	GO:0006886	0.000451828	1.55506	58.3781	83	415	intracellular protein transport
1_2	GO:0007049	0.000497259	1.3504	139.123	175	989	cell cycle
1_2	GO:0048285	0.000511142	1.67369	40.3723	61	287	organelle fission
1_2	GO:0070727	0.000527252	1.44441	86.0902	115	612	cellular macromolecule localization
1_2	GO:0034613	0.000644687	1.437	85.6681	114	609	cellular protein localization
1_2	GO:0007059	0.000898716	2.01434	18.2871	32	130	chromosome segregation
1_2	GO:0034660	0.00106283	1.69648	33.3388	51	237	ncRNA metabolic process
1_2	GO:0000209	0.00112476	2.16465	14.067	26	100	protein polyubiquitination
1_2	GO:0016192	0.00116388	1.41448	84.4021	111	600	vesicle-mediated transport
1_2	GO:0046907	0.00119433	1.39249	93.2643	121	663	intracellular transport
1_2	GO:0070925	0.0011963	2.3349	11.2536	22	80	organelle assembly
1_2	GO:0033036	0.00122263	1.2895	171.899	208	1222	macromolecule localization
1_2	GO:0008104	0.00128527	1.30713	150.095	184	1067	protein localization
1_2	GO:0044248	0.0013596	1.28664	171.336	207	1218	cellular catabolic process
1_2	GO:0048102	0.00173256	24.4921	0.703351	4	5	autophagic cell death
1_2	GO:0043484	0.00177692	2.793	6.75217	15	48	regulation of RNA splicing
1_2	GO:0044265	0.00190895	1.49567	54.2987	75	386	cellular macromolecule catabolic process
1_2	GO:0006281	0.00207915	1.5605	42.6231	61	303	DNA repair
1_2	GO:0000028	0.00211634	10.2092	1.12536	5	8	ribosomal small subunit assembly
1_2	GO:0006465	0.00211634	10.2092	1.12536	5	8	signal peptide processing
1_2	GO:0007093	0.00242564	2.48791	8.29954	17	59	mitotic cell cycle checkpoint
1_2	GO:0009057	0.00246547	1.42356	68.647	91	488	macromolecule catabolic process
1_2	GO:0030041	0.00247258	2.33671	9.70624	19	69	actin filament polymerization
1_2	GO:0010564	0.00299735	1.58277	36.5742	53	260	regulation of cell cycle process
1_2	GO:0043933	0.00302797	1.33175	104.659	131	744	macromolecular complex subunit organization
1_2	GO:0006259	0.00334395	1.35794	87.9189	112	625	DNA metabolic process
1_2	GO:0034621	0.00338434	1.43771	59.7848	80	425	cellular macromolecular complex subunit organization
1_2	GO:0016569	0.00349432	1.58357	35.1675	51	250	covalent chromatin modification
1_2	GO:0007346	0.00352535	1.69035	26.1647	40	186	regulation of mitotic cell cycle
1_2	GO:0006473	0.00367811	1.89479	16.7398	28	119	protein acetylation
1_2	GO:0016570	0.00377317	1.58402	34.4642	50	245	histone modification
1_2	GO:0006414	0.00408611	2.60521	6.6115	14	47	translational elongation
1_2	GO:0034622	0.0049029	1.45258	51.0633	69	363	cellular macromolecular complex assembly
1_2	GO:0022402	0.00502372	1.3232	96.2184	120	684	cell cycle process
1_2	GO:0070979	0.00514729	3.44954	3.51675	9	25	protein K11-linked ubiquitination
1_2	GO:0009056	0.0052158	1.2265	198.626	231	1412	catabolic process
1_2	GO:0022403	0.00526217	1.36761	73.9925	95	526	cell cycle phase
1_2	GO:0033554	0.00559351	1.30231	106.487	131	757	cellular response to stress
1_2	GO:0070647	0.00565448	1.42281	55.7054	74	396	protein modification by small protein conjugation or removal
1_2	GO:0042274	0.00574886	4.2901	2.39139	7	17	ribosomal small subunit biogenesis
1_2	GO:0044257	0.00659921	1.49117	40.513	56	288	cellular protein catabolic process
1_2	GO:0046496	0.00714614	2.62989	5.62681	12	40	nicotinamide nucleotide metabolic process
1_2	GO:0051726	0.00732018	1.3713	65.9743	85	469	regulation of cell cycle
1_2	GO:0065003	0.00743043	1.30722	94.671	117	673	macromolecular complex assembly
1_2	GO:0090068	0.00743311	2.01517	11.3943	20	81	positive regulation of cell cycle process
1_2	GO:0010560	0.00745316	6.12432	1.4067	5	10	positive regulation of glycoprotein biosynthetic process
1_2	GO:0006733	0.00747088	2.3874	7.03351	14	50	oxidoreduction coenzyme metabolic process
1_2	GO:0016567	0.00747556	1.46403	43.3264	59	308	protein ubiquitination
1_2	GO:0070534	0.00769295	3.50286	3.09474	8	22	protein K63-linked ubiquitination
1_2	GO:0043543	0.00783751	1.74997	18.4278	29	131	protein acylation
1_2	GO:0006974	0.00804549	1.38149	60.9102	79	433	response to DNA damage stimulus
1_2	GO:0006633	0.00856445	1.98247	11.535	20	82	fatty acid biosynthetic process
1_2	GO:0008154	0.00856445	1.98247	11.535	20	82	actin polymerization or depolymerization
1_2	GO:0019362	0.00883851	2.53896	5.76748	12	41	pyridine nucleotide metabolic process
1_2	GO:0072524	0.00883851	2.53896	5.76748	12	41	pyridine-containing compound metabolic process
1_2	GO:0071843	0.00896569	1.56979	28.4154	41	202	cellular component biogenesis at cellular level
1_2	GO:0006612	0.0089949	2.41765	6.47083	13	46	protein targeting to membrane
1_2	GO:0045741	0.00994598	18.358	0.562681	3	4	positive regulation of epidermal growth factor-activated receptor activity
1_2	GO:0048280	0.00994598	18.358	0.562681	3	4	vesicle fusion with Golgi apparatus
[truncated: 87 more rows]

## Sheet: Supplementary Table 2
Supplementary Table 2. List of 614 promoters showing significant differential TSS usage between embryonic (E13) and adult testis (Kolmogorov-Smirnov test, FDR ≤ 0.01). Shifting score calculation and K-S testing was performed as shown in Figure 5a. Position of dominant TSS and total normalised CAGE signal (tpm) for both adult and embryonic testis are provided.
consensus.cluster	chr	start	end	strand	shifting.score	adult.dominant_TSS	E13.dominant_tss	adult.tpm	E13.tpm	pvalue.KS	fdr.KS
2	chr1	4797861	4798008	+	0.692477	4797868	4797976	56.4988	140.272	0	0
36	chr1	20941678	20941811	+	-0.314442	20941774	20941699	310.632	7.38434	3.86633e-06	0.000133525
74	chr1	38054794	38055008	+	0.761702	38054826	38054969	40.81	141.649	1.11022e-16	1.28815e-14
120	chr1	55109611	55109721	+	0.907251	55109614	55109695	27.4784	27.4482	3.03053e-10	1.83035e-08
154	chr1	59969821	59969933	+	0.552979	59969931	59969827	16.1046	55.9866	1.97933e-05	0.000599099
172	chr1	64737349	64737502	+	0.735885	64737371	64737495	96.6988	33.2326	2.55351e-15	2.65947e-13
188	chr1	74283047	74283196	+	0.00802449	74283071	74283118	33.4929	172.247	3.67168e-05	0.0010627
202	chr1	74708217	74708412	+	0.420159	74708225	74708320	27.0351	54.3982	5.92858e-05	0.00162256
210	chr1	75232980	75233158	+	0.593239	75233108	75233029	67.395	42.6265	3.06533e-12	2.33018e-10
233	chr1	82721448	82721568	+	0.363944	82721493	82721493	129.046	122.728	2.31319e-08	1.10816e-06
234	chr1	82836010	82836279	+	0.668215	82836248	82836035	69.6109	98.8169	3.33067e-16	3.73345e-14
255	chr1	89110484	89110686	+	0.631771	89110639	89110539	72.3551	176.548	0	0
257	chr1	89160880	89161034	+	0.10365	89161001	89160938	778.603	55.7599	0	0
401	chr1	153191599	153191710	+	0.0652218	153191709	153191678	54.1831	187.866	4.14447e-05	0.00118913
424	chr1	159342764	159342896	+	0.572954	159342845	159342893	87.777	55.5732	1.55431e-14	1.52288e-12
427	chr1	161162294	161162445	+	0.332573	161162305	161162349	40.5688	80.33	7.22604e-06	0.000237758
441	chr1	164500723	164500880	+	0.139986	164500758	164500857	22.9131	58.0327	3.05593e-05	0.00090024
454	chr1	167391173	167391417	+	0.554348	167391227	167391353	582.619	80.7281	0	0
509	chr1	181598322	181598484	+	0.01684	181598362	181598466	482.592	72.4171	5.91784e-07	2.35769e-05
533	chr1	187186904	187187020	+	-0.0433281	187186923	187186970	24.2349	141.847	6.71478e-05	0.00180889
596	chr1	23929129	23929255	-	0.37634	23929220	23929199	32.233	70.2027	5.01978e-09	2.61442e-07
685	chr1	55084211	55084360	-	-0.00857101	55084239	55084239	61.3632	356.719	6.63175e-05	0.00179383
746	chr1	67085267	67085471	-	0.0962471	67085416	67085416	363.244	79.8792	0	0
793	chr1	78485411	78485451	-	-0.0052197	78485434	78485434	129.081	249.731	7.53364e-05	0.00198897
795	chr1	79758278	79758367	-	0.482913	79758314	79758292	71.9952	17.0368	6.3114e-07	2.49506e-05
798	chr1	80337081	80337390	-	0.319013	80337319	80337216	110.304	149.93	2.7856e-09	1.51005e-07
838	chr1	95239303	95239494	-	0.876091	95239483	95239366	16.1516	23.415	6.51333e-07	2.54135e-05
844	chr1	95698415	95698520	-	0.2222	95698511	95698474	47.8461	195.407	2.46529e-07	1.02221e-05
891	chr1	130313794	130313977	-	0.471847	130313855	130313903	39.3123	140.96	2.46217e-10	1.49627e-08
991	chr1	157883027	157883201	-	0.251924	157883174	157883059	59.9388	80.4926	0.000135211	0.00336173
1001	chr1	158869660	158869783	-	0.424108	158869739	158869737	96.8536	192.164	0	0
1013	chr1	163181257	163181364	-	0.510754	163181362	163181297	50.774	110.813	7.51377e-09	3.83724e-07
1033	chr1	167390566	167390695	-	0.480904	167390653	167390596	25.0099	43.8704	0.000134081	0.0033462
1054	chr1	171461479	171461604	-	0.647359	171461585	171461523	24.5504	30.4615	6.53063e-06	0.000217037
1100	chr1	180267770	180267946	-	0.595106	180267820	180267916	495.49	1151.67	0	0
1107	chr1	182743667	182743783	-	0.589028	182743699	182743693	238.877	225.591	0	0
1141	chr1	192803017	192803177	-	0.83433	192803045	192803083	24.2438	27.7005	3.04806e-08	1.43988e-06
1252	chr10	41239219	41239348	+	0.0434704	41239280	41239307	62.8932	592.162	1.87861e-06	6.86419e-05
1328	chr10	62706503	62706707	+	0.226052	62706559	62706659	23.4419	76.9385	8.37535e-05	0.00219803
1367	chr10	75398586	75398706	+	0.00150434	75398645	75398645	178.659	910.854	0.000422588	0.00926756
1381	chr10	77044364	77044558	+	0.3708	77044368	77044498	44.7683	172.88	3.86871e-09	2.06336e-07
1403	chr10	79167159	79167260	+	0.186071	79167252	79167252	661.099	945.99	0	0
1407	chr10	79317347	79317419	+	-0.00594272	79317369	79317413	61.5768	622.645	3.20402e-09	1.72274e-07
1417	chr10	79516249	79516412	+	0.740361	79516310	79516407	1511.44	270.288	0	0
1421	chr10	79605020	79605192	+	-0.00556812	79605109	79605132	210.304	531.17	5.63203e-08	2.5512e-06
1433	chr10	79689399	79689550	+	0.384935	79689485	79689418	113.371	29.3826	1.41573e-06	5.23358e-05
1467	chr10	80532786	80533001	+	0.47032	80532890	80532854	238.331	104.553	0	0
1470	chr10	80639342	80639443	+	0.0918495	80639391	80639391	2176.96	2432.85	2.1556e-11	1.4697e-09
1533	chr10	87663834	87663974	+	0.636389	87663846	87663933	62.8746	52.6768	1.57439e-11	1.09602e-09
1538	chr10	88194083	88194184	+	0.111699	88194114	88194158	43.3155	151.458	1.98955e-11	1.36351e-09
1552	chr10	93661658	93661815	+	0.589416	93661692	93661782	485.655	314.034	0	0
1554	chr10	94151367	94151546	+	0.744231	94151370	94151511	55.3977	34.7553	5.73122e-11	3.71602e-09
1558	chr10	96079588	96079646	+	0.331577	96079643	96079642	169.523	239.304	6.09261e-10	3.50378e-08
1646	chr10	127495969	127496219	+	0.373866	127496201	127496070	227.497	597.217	0	0
1647	chr10	127520316	127520395	+	0.0148735	127520362	127520362	502.343	1200.75	1.21374e-07	5.31593e-06
1679	chr10	5913881	5913949	-	0.420749	5913897	5913935	56.6938	53.1057	3.61839e-05	0.00104957
1712	chr10	13272824	13272967	-	0.565882	13272926	13272832	24.983	37.91	1.31321e-06	4.89291e-05
1838	chr10	61949282	61949528	-	0.939066	61949346	61949502	139.214	89.772	0	0
1847	chr10	62254994	62255037	-	0	62255030	62255030	37.9744	187.77	4.23385e-05	0.00120953
1851	chr10	62486478	62486670	-	0.297269	62486637	62486637	37.2964	183.708	2.85138e-05	0.000841857
1920	chr10	77875582	77875786	-	0.172807	77875712	77875751	309.289	230.684	2.40918e-14	2.26002e-12
1932	chr10	79229589	79229719	-	-0.00895442	79229632	79229666	484.99	127.087	0.000175189	0.00422081
1939	chr10	79502391	79502468	-	-0.0150115	79502409	79502435	27.2891	205.988	0.000270617	0.00625778
1963	chr10	80204963	80205027	-	0.488543	80205019	80204989	110.289	101.547	2.07634e-12	1.62507e-10
1978	chr10	80522863	80522956	-	0.0499738	80522910	80522898	77.3452	138.744	1.48107e-05	0.000466431
1981	chr10	80729631	80729680	-	0.0904076	80729661	80729661	257.554	171.486	0.000120887	0.00305147
2006	chr10	83996630	83996848	-	0.887853	83996636	83996767	23.8194	171.23	2.22045e-16	2.5539e-14
2018	chr10	86168106	86168276	-	-0.007991	86168208	86168207	146.539	1314.2	6.11275e-05	0.00166365
2050	chr10	95026639	95026867	-	0.808134	95026680	95026780	296.745	293.077	0	0
2072	chr10	112365848	112366076	-	0.840812	112365976	112366062	259.371	251.67	0	0
2104	chr10	118677036	118677226	-	0.601816	118677168	118677125	48.8941	106.566	3.9968e-14	3.6969e-12
2166	chr10	127986075	127986241	-	0.533638	127986215	127986170	1064.48	322.627	0	0
2167	chr10	128002960	128003074	-	0.00423692	128003067	128003067	85.5983	511.516	7.46921e-05	0.00197987
2170	chr10	128063479	128063570	-	0.698506	128063560	128063560	29.8024	34.4848	1.99854e-07	8.39198e-06
2238	chr11	20443138	20443259	+	0.720126	20443168	20443259	34.6511	11.0906	0.000116272	0.00295029
2292	chr11	40547128	40547258	+	0.723226	40547247	40547160	9.00423	34.0168	0.000127774	0.00320695
2347	chr11	53380868	53380933	+	0.304396	53380871	53380902	89.1946	101.179	6.70051e-06	0.000222125
2357	chr11	54911434	54911650	+	0.226168	54911594	54911594	104.68	280.224	0.000163018	0.00398566
2403	chr11	60230656	60230824	+	0.846787	60230678	60230761	38.9611	33.2306	3.3793e-12	2.53966e-10
2427	chr11	62364950	62365005	+	0.346067	62364955	62365005	235.972	68.5075	0	0
2475	chr11	69209288	69209369	+	0.340978	69209319	69209319	127.375	118.604	5.58043e-08	2.53651e-06
2485	chr11	69749288	69749498	+	-0.0181115	69749411	69749328	665.493	6.67771	0.000354223	0.00793652
2490	chr11	69794547	69794711	+	0.488601	69794551	69794657	20.4069	38.4966	3.82226e-06	0.000132348
2557	chr11	75546370	75546561	+	0.000637377	75546441	75546441	421.671	1274.62	1.55731e-05	0.000483266
2611	chr11	80022524	80022651	+	0.879906	80022553	80022586	29.9427	57.2377	1.24345e-14	1.23662e-12
2624	chr11	83112415	83112543	+	-0.112063	83112422	83112519	98.9392	8.18806	5.38993e-05	0.0014946
2625	chr11	83116148	83116294	+	0.122077	83116244	83116254	255.314	137.852	0.000121477	0.00305577
2634	chr11	83777864	83777977	+	0.550285	83777882	83777934	49.1332	58.5648	1.87779e-07	7.96075e-06
2652	chr11	86940527	86940791	+	0.48175	86940708	86940577	261.02	97.0951	0	0
2670	chr11	88835218	88835272	+	0.0265662	88835265	88835263	292.997	45.6111	6.54323e-07	2.54551e-05
2718	chr11	96902864	96902918	+	-0.0111836	96902894	96902909	36.6297	147.392	0.000239461	0.00560594
2768	chr11	100484173	100484296	+	0.514786	100484209	100484217	86.2522	32.6196	7.55109e-07	2.89502e-05
2800	chr11	102050982	102051192	+	0.821803	102051028	102051173	54.9138	61.1835	0	0
2843	chr11	105898146	105898286	+	0.427493	105898219	105898219	89.2303	135.566	3.82414e-10	2.26825e-08
2870	chr11	109512209	109512325	+	0.0245185	109512272	109512263	107.953	386.637	0.000387304	0.00862437
2878	chr11	113545731	113545870	+	0.730427	113545860	113545748	49.2622	28.979	3.08337e-11	2.05978e-09
2881	chr11	114529854	114529957	+	-0.00502426	114529894	114529894	221.511	644.743	7.35351e-05	0.00195311
2911	chr11	116976453	116976598	+	0.20093	116976495	116976495	150.002	107.01	0.000333598	0.00752987
2939	chr11	120328975	120329137	+	0.369448	120329129	120328987	100.461	51.0867	2.11437e-10	1.30078e-08
2943	chr11	120459734	120460028	+	0.00211127	120459972	120459984	57.2847	187.397	3.4398e-06	0.000121006
3057	chr11	22882251	22882314	-	0.0416639	22882284	22882259	37.7182	105.324	5.85027e-05	0.00160876
3062	chr11	23533533	23533664	-	0.633841	23533555	23533631	25.3096	10.5619	0.000226641	0.00533414
3063	chr11	23565863	23565949	-	0.133593	23565907	23565883	200.199	106.062	8.66615e-09	4.33167e-07
3093	chr11	33063065	33063133	-	0.054028	33063076	33063076	359.613	1734.99	9.37571e-06	0.000303952
3094	chr11	33413629	33413786	-	0.757343	33413642	33413764	32.9845	19.5206	6.48812e-07	2.539e-05
3120	chr11	50139065	50139175	-	0.0158059	50139111	50139111	55.4427	711.212	6.41541e-06	0.000213745
3190	chr11	59653249	59653371	-	0.0731951	59653314	59653314	140.957	248.996	2.06695e-09	1.13442e-07
3220	chr11	62352510	62352787	-	-0.00548303	62352743	62352743	192.94	49.0173	2.0759e-12	1.62507e-10
3269	chr11	69485814	69485922	-	0.860883	69485915	69485820	23.9981	43.3495	4.64154e-11	3.03929e-09
3294	chr11	69793973	69794076	-	0.218007	69793975	69794072	175.337	25.9754	2.45777e-06	8.85801e-05
3306	chr11	70467970	70468146	-	0.695162	70468012	70468137	374.361	2033.62	0	0
3331	chr11	74537542	74537676	-	0.631048	74537646	74537548	54.1386	16.3698	1.62085e-07	6.93817e-06
3342	chr11	75161763	75161858	-	0.265155	75161812	75161812	146.815	170.111	1.1522e-06	4.35432e-05
3353	chr11	76030997	76031083	-	0.288345	76031001	76031048	85.7811	37.6929	2.44643e-06	8.84125e-05
3355	chr11	76212568	76212681	-	0.689483	76212596	76212635	75.0401	57.6023	8.88178e-16	9.39835e-14
3379	chr11	78364164	78364252	-	0.0318785	78364183	78364222	388.845	82.7398	1.59269e-06	5.8356e-05
3413	chr11	84684201	84684322	-	-0.0108825	84684244	84684292	127.597	66.9276	2.11594e-06	7.6889e-05
3414	chr11	84729720	84729897	-	0.585019	84729758	84729849	23.0755	48.5272	4.48761e-05	0.00127651
3428	chr11	86570923	86571115	-	-0.00572598	86571032	86571032	84.9047	395.239	5.50036e-05	0.00151886
3437	chr11	87800950	87801037	-	0.287844	87801007	87801007	79.1548	142.027	6.66089e-07	2.57613e-05
3487	chr11	94902595	94902741	-	0.304555	94902716	94902657	147.009	55.7967	1.21347e-13	1.07722e-11
3509	chr11	97049113	97049297	-	-0.0027173	97049224	97049228	148.57	698.393	7.53077e-07	2.89502e-05
3599	chr11	102268745	102268902	-	-0.00194373	102268822	102268822	1002.53	307.273	5.90411e-08	2.66406e-06
3642	chr11	106474253	106474378	-	0.635326	106474281	106474281	31.8542	20.8367	1.17436e-06	4.42543e-05
3645	chr11	106649792	106649889	-	0.176022	106649808	106649808	679.913	1389.34	8.81517e-14	7.93185e-12
3648	chr11	106650382	106650516	-	0.215836	106650460	106650491	614.355	107.342	0	0
3663	chr11	108872992	108873392	-	0.105645	108873240	108873244	1030.58	838.769	4.50539e-09	2.37421e-07
3675	chr11	113545187	113545509	-	-0.00664956	113545481	113545381	392.742	89.8185	5.80758e-12	4.29144e-10
3688	chr11	115375692	115375705	-	0.0920833	115375697	115375698	285.903	229.54	0.000169921	0.00412393
3700	chr11	115948246	115948312	-	0.172148	115948252	115948279	258.999	180.015	1.76931e-09	9.79192e-08
3731	chr11	116704632	116704816	-	0.678505	116704775	116704655	55.7736	33.5571	5.77113e-09	2.98182e-07
3760	chr11	120298951	120299075	-	0.228921	120298989	120298992	80.4439	126.058	0.000437639	0.00951571
3824	chr12	8928769	8928965	+	-0.00559942	8928829	8928878	73.1596	638.97	0	0
3928	chr12	66018832	66018984	+	0.622393	66018963	66018835	48.8204	11.3626	6.97905e-05	0.00186489
3938	chr12	70397657	70397883	+	0.746321	70397851	70397730	60.2165	153.993	0	0
3946	chr12	72038848	72038938	+	0.119766	72038882	72038890	205.005	120.938	2.6228e-07	1.08074e-05
4023	chr12	85029099	85029179	+	0.37128	85029102	85029153	149.558	101.387	1.44218e-12	1.17029e-10
4038	chr12	86114164	86114259	+	0.697351	86114206	86114228	39.6426	68.2757	6.37368e-12	4.63212e-10
4040	chr12	86337239	86337448	+	0.505486	86337425	86337315	43.7954	188.517	1.3205e-12	1.08486e-10
4075	chr12	99866351	99866441	+	0.473163	99866434	99866361	336.334	16.2464	1.71767e-08	8.38363e-07
4076	chr12	99985129	99985251	+	0.659404	99985152	99985199	93.5746	87.6489	0	0
4084	chr12	101437705	101437858	+	0.136962	101437777	101437737	1505.03	635.877	0	0
4112	chr12	109418005	109418037	+	0.00272693	109418023	109418010	451.25	134.192	4.51351e-06	0.000154264
4143	chr12	111839574	111839708	+	0.532103	111839598	111839681	46.6928	133.913	1.55431e-15	1.63166e-13
4154	chr12	112776368	112776581	+	0.712719	112776548	112776400	85.1592	94.2638	0	0
4232	chr12	21423361	21423488	-	0.0138005	21423434	21423404	43.2777	233.921	3.39807e-05	0.000992193
4249	chr12	32319287	32319526	-	0.789805	32319312	32319523	134.801	21.6077	7.56062e-14	6.84961e-12
4263	chr12	40764495	40764642	-	-0.0130686	40764540	40764559	409.278	20.5656	2.68454e-07	1.09933e-05
4269	chr12	45311051	45311200	-	0.498928	45311055	45311058	51.017	42.8631	4.96443e-07	1.98983e-05
4293	chr12	56403637	56403729	-	0.529477	56403695	56403653	27.477	34.1041	0.000108099	0.00275495
4299	chr12	60112869	60113089	-	0.669622	60112997	60112887	72.2145	131.308	0	0
4353	chr12	79962485	79962591	-	0.44869	79962572	79962540	141.074	80.8634	1.11022e-16	1.28815e-14
4429	chr12	92622751	92622866	-	0.524202	92622767	92622831	77.4989	18.5194	1.70159e-08	8.33591e-07
4494	chr12	111934519	111934657	-	0.176936	111934583	111934520	311.95	45.1865	0.000145404	0.00360161
4507	chr12	113205157	113205244	-	0.00941525	113205176	113205188	95.0796	320.515	3.13494e-08	1.47565e-06
4527	chr13	3537320	3537449	+	0.120754	3537365	3537377	116.661	431.778	1.26457e-09	7.14804e-08
4535	chr13	8885122	8885223	+	0.40559	8885135	8885200	26.2289	44.0439	0.00022839	0.00535623
4567	chr13	21454675	21454805	+	0.83934	21454783	21454719	16.0651	16.7134	1.79389e-05	0.000549253
4572	chr13	21879309	21879368	+	0.182539	21879357	21879357	96.0559	74.5754	0.00016759	0.00407878
4604	chr13	24892989	24893080	+	0.177806	24893073	24893073	103.847	225.682	1.81274e-08	8.81512e-07
4703	chr13	54691486	54691624	+	0.229237	54691598	54691598	64.1009	234.503	1.09187e-06	4.15003e-05
4717	chr13	55736292	55736406	+	0.142997	55736371	55736376	144.039	201.048	8.82918e-05	0.00229889
4748	chr13	64263093	64263213	+	0.510686	64263118	64263201	151.971	40.3405	7.77156e-16	8.28987e-14
4819	chr13	95128909	95129072	+	0.679557	95128981	95128951	67.4654	84.3825	0	0
4842	chr13	100877957	100878152	+	-0.00214735	100877984	100878036	1777.97	278.135	0	0
4958	chr13	23853033	23853102	-	0.482565	23853047	23853047	33.1422	1031.38	1.32682e-08	6.57297e-07
5063	chr13	54788980	54789166	-	0.450534	54789150	54789076	64.3028	100.173	2.91767e-13	2.5728e-11
5064	chr13	54789430	54789675	-	-0.0620003	54789443	54789551	110.601	24.5178	1.85935e-05	0.000566674
5083	chr13	58316925	58317018	-	-0.00826758	58317014	58317014	49.5491	106.079	0.000139272	0.00345619
5084	chr13	58375459	58375744	-	-0.0098583	58375528	58375694	362.189	43.4937	2.33703e-07	9.72074e-06
5091	chr13	58503784	58503906	-	-0.0110194	58503877	58503846	106.267	1021.16	1.04435e-05	0.000336916
5128	chr13	67033857	67034024	-	0.575626	67033878	67033965	28.1999	97.1994	5.15878e-08	2.35294e-06
5233	chr13	99086934	99086988	-	0.162545	99086948	99086948	523.782	386.97	1.90359e-12	1.50771e-10
5249	chr13	101514546	101514617	-	0.272286	101514555	101514578	78.9802	109.282	1.77759e-05	0.000545526
5307	chr14	13116681	13116789	+	0.357977	13116768	13116727	71.4725	32.7761	1.64203e-07	7.00617e-06
5338	chr14	22650708	22650813	+	0.1002	22650786	22650779	191.568	362.991	1.20046e-07	5.27526e-06
5356	chr14	27457483	27457731	+	0.316107	27457729	27457661	230.86	581.381	0	0
5387	chr14	31764622	31764723	+	0.426302	31764647	31764647	67.9661	25.5829	9.37351e-05	0.00242629
5425	chr14	47380203	47380296	+	0.0405979	47380259	47380288	216.638	35.9136	2.8416e-07	1.16006e-05
5469	chr14	55512794	55513045	+	0.553006	55512980	55512980	237.342	297.648	0	0
5514	chr14	60884015	60884127	+	0.672628	60884032	60884123	76.862	45.195	1.24345e-14	1.23662e-12
5518	chr14	61403402	61403530	+	0.721971	61403491	61403419	169.913	48.7669	0	0
5545	chr14	66424673	66424940	+	0.506232	66424794	66424725	48.6403	65.1119	2.96835e-08	1.40725e-06
5562	chr14	69955192	69955284	+	0.258879	69955275	69955256	28.8831	72.694	0.000320706	0.00727612
5570	chr14	70945030	70945260	+	0.521671	70945130	70945121	38.503	52.8517	6.563e-07	2.54571e-05
5593	chr14	76245046	76245184	+	0.000778313	76245138	76245138	355.081	2250.69	0	0
5615	chr14	79987429	79987622	+	0.117976	79987564	79987564	92.6893	167.433	0.000416436	0.00916505
5659	chr14	121310320	121310470	+	0.540539	121310364	121310455	195.277	364.26	0	0
5664	chr14	122506208	122506467	+	0.402971	122506357	122506357	64.2586	239.501	1.83635e-09	1.01206e-07
5692	chr14	20642985	20643066	-	0.0134088	20643046	20643046	276.999	440.833	0.0002408	0.00562732
5694	chr14	20902323	20902405	-	-0.061947	20902371	20902371	223.218	21.4253	0.000259131	0.00602376
5697	chr14	21208040	21208129	-	0.345209	21208069	21208069	185.386	83.7069	3.31135e-12	2.50281e-10
5747	chr14	32064341	32064544	-	-0.0115056	32064433	32064464	2882.87	23.3594	1.57056e-08	7.72262e-07
5771	chr14	37948315	37948515	-	0.265641	37948441	37948484	131.931	148.923	1.2093e-06	4.54416e-05
5784	chr14	46277715	46277869	-	0.360597	46277795	46277719	61.389	15.9891	0.000268051	0.00622019
5789	chr14	47441802	47441937	-	0.714462	47441926	47441836	56.5462	74.348	7.77156e-16	8.28987e-14
5821	chr14	55173107	55173248	-	0.235571	55173185	55173140	24.4119	102.797	3.5598e-05	0.00103484
5846	chr14	56290911	56291043	-	0.444665	56291035	56290939	40.218	44.4374	0.000412768	0.00911465
5849	chr14	56364388	56364536	-	0.745995	56364504	56364454	48.5004	84.2729	1.11022e-16	1.28815e-14
5864	chr14	58364885	58364976	-	0.198326	58364911	58364945	60.8536	100.414	5.94017e-06	0.000199925
5875	chr14	60870213	60870317	-	0.212575	60870257	60870225	81.6399	128.941	1.31142e-06	4.89291e-05
5885	chr14	63796646	63796795	-	0.687937	63796708	63796697	151.022	112.878	0	0
5925	chr14	69903023	69903178	-	0.975962	69903169	69903043	97.3324	100.925	0	0
5971	chr14	78274638	78274755	-	0.0539765	78274733	78274719	445.448	107.231	0.000393358	0.00874445
6060	chr15	12047534	12047661	+	0.401332	12047545	12047639	60.188	166.431	1.58662e-12	1.27965e-10
6073	chr15	31154139	31154279	+	-0.00476462	31154243	31154207	60.5941	164.867	1.23138e-05	0.000391526
6131	chr15	59146587	59146760	+	0.379046	59146756	59146627	25.4325	121.775	3.29681e-06	0.000116285
6143	chr15	72920825	72920866	+	0.132673	72920842	72920844	352.638	67.0269	3.31688e-05	0.000970626
6166	chr15	76077151	76077298	+	0.228066	76077220	76077185	331.51	119.002	6.32494e-12	4.6221e-10
6223	chr15	79501287	79501320	+	0.278828	79501295	79501311	168.055	148.994	5.96748e-07	2.37032e-05
6314	chr15	96117187	96117338	+	0.481237	96117269	96117336	40.8261	28.9364	7.53112e-05	0.00198897
6338	chr15	99223312	99223418	+	0.645423	99223396	99223417	82.6973	65.7935	7.77156e-16	8.28987e-14
6383	chr15	102126686	102126856	+	0.866788	102126849	102126728	18.6437	46.312	3.64787e-09	1.95346e-07
6391	chr15	102300905	102301216	+	0.154476	102300973	102300970	888.342	942.75	2.59792e-14	2.41991e-12
6430	chr15	10644338	10644566	-	0.499603	10644484	10644345	33.3253	61.201	1.68321e-09	9.35453e-08
6457	chr15	31531470	31531566	-	0.0894794	31531522	31531520	300.898	756.771	2.98439e-12	2.28176e-10
6475	chr15	36538244	36538522	-	0.078017	36538326	36538465	450.631	96.5657	1.11022e-16	1.28815e-14
6476	chr15	36538692	36539086	-	0.103915	36538728	36538727	1830.13	1160.57	0	0
6480	chr15	36723350	36723440	-	0.208742	36723368	36723357	115.21	308.585	2.90317e-08	1.3813e-06
6481	chr15	36723901	36724053	-	0.751669	36723904	36724019	40.3498	88.4287	3.33067e-16	3.73345e-14
6531	chr15	64144059	64144251	-	0.911259	64144093	64144235	53.7944	48.7262	0	0
6616	chr15	77759357	77759443	-	0.0174937	77759404	77759404	86.92	202.573	0.000454283	0.0098183
6636	chr15	79158560	79158687	-	0.641133	79158683	79158568	61.0903	59.264	2.29518e-11	1.55683e-09
6649	chr15	79913777	79913849	-	0.834952	79913823	79913782	16.3714	28.2312	1.12923e-07	4.99541e-06
6667	chr15	81846451	81846644	-	-0.0150785	81846593	81846591	586.615	73.645	8.71614e-12	6.29991e-10
6841	chr16	4726348	4726435	+	0.156764	4726389	4726389	173.733	197.688	6.81239e-05	0.00182774
6858	chr16	8830078	8830241	+	0.554183	8830229	8830229	35.0273	90.9562	2.2823e-07	9.52302e-06
6898	chr16	17070236	17070438	+	0.2364	17070404	17070291	359.925	23.3837	6.99441e-15	7.06221e-13
6908	chr16	17619439	17619637	+	0.678541	17619602	17619453	54.9044	87.3323	5.11813e-14	4.70121e-12
6917	chr16	18066514	18066593	+	0.0355218	18066573	18066525	61.1009	24.4685	6.77002e-06	0.000223867
6965	chr16	27389095	27389165	+	0.237513	27389105	27389138	25.5254	91.7801	1.56462e-07	6.76315e-06
6988	chr16	32877859	32877976	+	0.300789	32877899	32877899	118.642	101.829	1.17151e-05	0.00037429
7066	chr16	55966412	55966541	+	0.476225	55966413	55966461	39.1553	41.4109	0.000135113	0.00336173
7070	chr16	57121798	57121968	+	0.279409	57121848	57121848	122.648	235.392	7.01219e-09	3.59497e-07
7123	chr16	90220807	90221019	+	0.676857	90220829	90220998	118.711	17.9056	2.12674e-12	1.65473e-10
7172	chr16	4790230	4790318	-	0.561197	4790296	4790237	14.6676	29.0525	0.000167633	0.00407878
7173	chr16	4879794	4879889	-	0.725949	4879856	4879818	49.3896	47.4967	9.65539e-12	6.94086e-10
7223	chr16	13903043	13903238	-	0.516745	13903199	13903068	138.525	101.193	5.55112e-16	6.11872e-14
7233	chr16	16359001	16359160	-	0.680898	16359123	16359006	37.7824	98.4286	4.44089e-16	4.93611e-14
7341	chr16	45158710	45158794	-	0.414943	45158784	45158776	23.6135	42.0627	7.05804e-05	0.00188219
7375	chr16	57606912	57606995	-	0.597983	57606916	57606916	38.3413	43.404	1.50804e-07	6.53994e-06
7383	chr16	62846778	62846819	-	0.55874	62846779	62846817	21.334	13.8612	0.000461916	0.00996391
7402	chr16	78576844	78576908	-	0.795473	78576876	78576901	52.8639	10.9676	2.22059e-06	8.04705e-05
7403	chr16	84735464	84735560	-	0.332272	84735497	84735479	126.879	100.105	3.11466e-10	1.87262e-08
7406	chr16	84835696	84835885	-	0.668497	84835748	84835845	50.7772	74.0857	5.22582e-13	4.45948e-11
7418	chr16	87496048	87496146	-	0.0365829	87496085	87496085	100.394	373.316	5.07885e-05	0.00142628
7437	chr16	91931803	91931903	-	0.203572	91931873	91931847	81.0203	156.54	4.317e-05	0.00123062
7494	chr17	13109233	13109421	+	0.00976877	13109331	13109331	2445.64	643.57	0	0
7495	chr17	13200673	13200890	+	0.243508	13200845	13200848	112.91	166.502	0.000433992	0.00945703
7528	chr17	23810849	23810963	+	0.411307	23810873	23810924	24.1268	204.603	1.34258e-05	0.000423826
7548	chr17	24856992	24857091	+	0.857308	24856997	24857055	18.5539	52.1683	2.42065e-10	1.48231e-08
7552	chr17	24987461	24987697	+	0.045176	24987616	24987511	149.721	19.0909	4.00566e-06	0.0001378
7591	chr17	27069993	27070095	+	0.677519	27070046	27070095	26.7947	15.6704	6.41499e-05	0.00173875
7632	chr17	30141970	30142190	+	0.285083	30142029	30142029	708.107	219.851	0	0
7655	chr17	33980019	33980107	+	0.190423	33980062	33980062	61.0531	81.6671	0.000406367	0.00898833
7691	chr17	35118795	35119113	+	0.847656	35119089	35118806	216.03	286.254	0	0
7693	chr17	35137958	35138120	+	0.65762	35138092	35137999	260.749	64.5406	0	0
7701	chr17	35226179	35226246	+	0.513466	35226184	35226238	32.4785	28.8643	0.000449143	0.0097231
7719	chr17	35978552	35978662	+	0.421957	35978620	35978620	81.5873	75.3048	1.49945e-06	5.52458e-05
7720	chr17	35998188	35998323	+	0.967819	35998236	35998302	40.708	53.1882	0	0
7723	chr17	36016710	36016868	+	0.377309	36016753	36016753	27.7198	89.1089	0.000153023	0.00376215
7726	chr17	36053817	36053936	+	0.918543	36053840	36053931	143.435	71.3946	0	0
7755	chr17	39984497	39984861	+	0.112727	39984554	39984554	620.249	665.876	0.000167752	0.00407878
7767	chr17	44914081	44914294	+	0.711377	44914108	44914274	11.2583	30.1133	5.26016e-05	0.00146785
7780	chr17	46339694	46339795	+	0.291411	46339719	46339768	26.9797	75.0331	3.29859e-07	1.33836e-05
7790	chr17	46817901	46818146	+	-0.00137112	46818056	46818073	427.96	88.2074	1.32415e-11	9.31625e-10
7822	chr17	56179747	56179864	+	0.548863	56179781	56179827	34.0088	46.7095	1.58304e-07	6.79833e-06
7823	chr17	56219032	56219135	+	0.460022	56219084	56219084	74.5412	129.513	1.24529e-11	8.85564e-10
7950	chr17	3557722	3557838	-	0.40691	3557791	3557755	51.6343	55.7916	0.000157442	0.00386361
8010	chr17	23965965	23966138	-	0.266292	23965973	23966096	226.26	310.751	2.46607e-10	1.49627e-08
8015	chr17	24300585	24300739	-	0.748473	24300591	24300641	41.9744	30.9413	1.98022e-10	1.22394e-08
8080	chr17	27270822	27270887	-	0.144037	27270861	27270832	326.609	107.397	0	0
8102	chr17	28759368	28759461	-	0.259784	28759396	28759399	152.092	126.597	1.49395e-05	0.000469369
8157	chr17	34092559	34092635	-	0.325513	34092619	34092610	33.2449	49.0586	0.000170574	0.00413221
8183	chr17	35258133	35258415	-	0.779873	35258349	35258202	456.962	241.717	0	0
8187	chr17	35301776	35301861	-	0.0392588	35301822	35301822	328.957	440.569	3.33143e-10	1.9849e-08
8216	chr17	37088586	37088679	-	-0.0205986	37088647	37088626	361.546	44.0786	2.09995e-06	7.6518e-05
8260	chr17	46817675	46817891	-	0.551003	46817678	46817750	99.5983	121.038	2.66454e-15	2.75342e-13
8272	chr17	47748412	47748482	-	0.805501	47748441	47748431	15.0057	10.9195	0.000275384	0.0063569
8273	chr17	47824953	47825085	-	0.00216744	47825003	47824984	282.384	578.605	0.000131342	0.00328404
8375	chr17	71339837	71339921	-	0.00354919	71339880	71339856	75.7253	390.863	4.15028e-08	1.92617e-06
8398	chr17	79754201	79754401	-	0.943236	79754230	79754397	126.795	53.5658	0	0
8404	chr17	80461466	80461701	-	0.400853	80461660	80461581	14.7201	79.7577	0.000438124	0.00951571
8487	chr18	21160252	21160499	+	0.271869	21160428	21160419	113.316	52.1996	3.01995e-06	0.000107379
8500	chr18	24629351	24629423	+	0.796457	24629412	24629353	10.2312	16.1864	0.000386158	0.00861333
8538	chr18	35758252	35758356	+	0.0698935	35758287	35758316	80.8771	143.101	2.81556e-06	0.000100381
8582	chr18	38578560	38578753	+	0.431944	38578731	38578620	66.0924	380.477	0	0
8615	chr18	52927746	52928077	+	0.722977	52928057	52927794	23.1181	28.5631	6.31924e-07	2.49506e-05
8682	chr18	74375746	74375890	+	0.577561	74375785	74375866	17.902	92.9283	4.8478e-09	2.54452e-07
8702	chr18	77168736	77168836	+	0.293148	77168778	77168778	83.1469	93.9456	5.94951e-05	0.00162256
8738	chr18	6135899	6136061	-	0.67967	6136061	6135954	11.3989	60.6059	0.000255616	0.00595252
8748	chr18	9449951	9450174	-	-0.0130413	9450020	9450152	31.4118	158.012	0.000130129	0.00325989
8859	chr18	46685406	46685709	-	0.797221	46685641	46685513	107.052	47.3411	0	0
8908	chr18	63851876	63852090	-	-0.0230623	63852080	63851981	32.1833	385.403	0.000104702	0.00268389
8980	chr19	3851772	3851977	+	0.423561	3851832	3851832	36.8279	154.937	4.01096e-06	0.0001378
8991	chr19	4756427	4756624	+	-0.0146585	4756471	4756551	138.268	44.1632	6.45205e-09	3.32067e-07
8995	chr19	4962303	4962386	+	0.0859697	4962315	4962315	62.3259	122.699	6.36406e-07	2.49785e-05
9008	chr19	5490457	5490530	+	0.0469146	5490521	5490521	290.697	1794.74	7.99159e-11	5.15633e-09
9024	chr19	6057892	6057950	+	0.23011	6057933	6057947	203.431	203.129	3.91237e-05	0.00112743
9028	chr19	6085041	6085159	+	0.603913	6085123	6085046	22.3335	49.6544	2.65651e-07	1.09123e-05
9033	chr19	6276844	6276948	+	0.0146763	6276921	6276921	317.65	80.7454	0.000146247	0.00361572
9037	chr19	6363898	6364054	+	0.518484	6364013	6363933	68.5934	281.357	0	0
9050	chr19	7049445	7049721	+	0.441126	7049712	7049451	10.1424	99.8163	5.4302e-05	0.00150262
9075	chr19	8911927	8912207	+	0.242583	8911954	8912186	557.627	34.4515	1.78191e-12	1.42844e-10
9077	chr19	8945976	8946175	+	0.00686458	8946038	8946038	163.878	390.248	1.2232e-05	0.000389861
9103	chr19	10680027	10680201	+	0.280333	10680126	10680126	133.878	684.97	0	0
9252	chr19	46471377	46471521	+	0.43513	46471419	46471516	118.595	53.5175	1.11752e-11	7.98995e-10
9279	chr19	53977709	53977897	+	0.439316	53977886	53977886	74.5921	137.412	4.48276e-10	2.6236e-08
9316	chr19	4012659	4012745	-	0	4012665	4012722	40.4871	137.879	0.000426227	0.00931851
9341	chr19	5106965	5107037	-	0.0198406	5107018	5106979	35.1571	137.796	0.000421251	0.00925562
9343	chr19	5272892	5273131	-	0.893251	5272897	5273110	77.3435	71.4928	0	0
9352	chr19	5424760	5425044	-	0.588414	5424991	5424796	81.0632	78.7986	9.26814e-13	7.85831e-11
9411	chr19	7114392	7114518	-	0.331069	7114410	7114456	47.9954	452.759	1.2577e-09	7.13976e-08
9450	chr19	10679859	10679960	-	0.468356	10679908	10679876	141.374	41.6122	7.73487e-09	3.93497e-07
9495	chr19	28085571	28085710	-	0.945229	28085576	28085692	6.62452	32.5838	0.000106827	0.00272781
9588	chr19	46470177	46470258	-	0.112758	46470231	46470231	229.021	129.363	1.51613e-05	0.000474085
9600	chr19	47125314	47125404	-	0.454227	47125356	47125382	61.2965	58.0371	4.07212e-06	0.000139539
9601	chr19	47165088	47165197	-	0.102333	47165137	47165137	108.12	538.076	2.47812e-07	1.02432e-05
9619	chr19	54018660	54018740	-	0.69542	54018739	54018702	29.4002	24.3927	1.10121e-06	4.17355e-05
9648	chr19	60866456	60866631	-	0.284386	60866561	60866561	42.2902	311.148	7.65842e-06	0.00025136
9693	chr2	18594035	18594153	+	0.39623	18594152	18594089	90.2156	214.993	0	0
9695	chr2	18598686	18598786	+	0.682746	18598721	18598769	83.1112	5.03066	0.000217553	0.00513853
9737	chr2	25356284	25356377	+	0.613863	25356318	25356367	110.527	57.8632	0	0
9739	chr2	25413351	25413455	+	0.32819	25413426	25413423	284.867	233.03	2.13163e-14	2.04312e-12
9785	chr2	29745211	29745377	+	0.0603916	29745268	29745340	360.262	104.861	6.66134e-16	7.28178e-14
9796	chr2	29921939	29922131	+	-0.00936696	29921964	29922043	56.1489	447.879	0	0
9808	chr2	30271556	30271735	+	0.178687	30271655	30271561	102.879	184.44	2.16949e-12	1.67812e-10
9838	chr2	32426364	32426428	+	0.491886	32426424	32426398	21.6035	40.4813	7.92911e-06	0.000258959
9882	chr2	38863566	38863690	+	0.405715	38863586	38863630	40.5991	57.9373	1.5601e-05	0.000483266
9923	chr2	69627680	69627832	+	-0.053328	69627747	69627747	594.653	39.7054	4.13039e-08	1.92368e-06
9935	chr2	70499500	70499747	+	0.292942	70499702	70499685	381.434	204.407	0	0
9939	chr2	71049992	71050068	+	0.151897	71050029	71050033	109.402	153.977	0.000399087	0.00885692
10012	chr2	90894161	90894464	+	0.226565	90894282	90894454	580.032	294.776	0	0
10069	chr2	112079890	112080008	+	0.925953	112079917	112079987	11.2633	10.7953	0.000152302	0.00375139
10075	chr2	112333070	112333157	+	0.607609	112333136	112333094	44.7196	42.5457	1.65035e-07	7.01901e-06
10106	chr2	119444401	119444536	+	0.520513	119444434	119444465	26.6683	152.115	5.08478e-11	3.31312e-09
10258	chr2	146681554	146681665	+	0.216395	146681635	146681616	157.095	84.1166	7.89454e-09	4.00081e-07
10263	chr2	148498346	148498454	+	0.129017	148498418	148498385	123.068	72.186	1.31828e-05	0.00041715
10295	chr2	152512877	152512938	+	0.423171	152512907	152512907	49.4888	44.7608	0.000303681	0.00694946
10321	chr2	154482694	154482912	+	0.610331	154482707	154482783	63.3483	172.093	0	0
10329	chr2	155102158	155102359	+	0.615309	155102282	155102187	116.818	85.377	0	0
10387	chr2	163484094	163484241	+	0.386564	163484135	163484135	146.79	146.711	5.90704e-10	3.41189e-08
10396	chr2	164595362	164595488	+	-0.00825237	164595398	164595431	44.3429	675.968	9.171e-11	5.86013e-09
10419	chr2	167757838	167757896	+	0.0871593	167757847	167757872	34.8096	76.7029	0.000150421	0.00371196
10448	chr2	173485305	173485381	+	0.323271	173485346	173485346	26.8788	93.7528	5.31909e-05	0.00148117
10500	chr2	3392230	3392345	-	0.546612	3392336	3392241	19.2009	33.879	1.05643e-05	0.000339986
10552	chr2	25080122	25080235	-	-0.00353118	25080177	25080177	2609.44	375.861	1.98229e-08	9.56923e-07
10571	chr2	25838655	25838803	-	0.731286	25838657	25838718	35.9245	16.9218	1.41542e-06	5.23358e-05
10580	chr2	26244786	26244861	-	0.0236854	26244836	26244826	402.682	91.5584	7.50406e-07	2.89377e-05
10581	chr2	26264625	26264724	-	0.464247	26264638	26264721	43.6121	35.6092	4.12921e-05	0.00118733
10591	chr2	26788832	26788989	-	0.368055	26788860	26788945	107.627	296.204	0	0
10616	chr2	30271017	30271291	-	0.0920728	30271189	30271065	563.531	29.2815	0	0
10634	chr2	32143365	32143633	-	0.275443	32143438	32143556	128.057	455.628	1.85912e-10	1.16543e-08
10660	chr2	34655260	34655401	-	0.310806	34655361	34655293	124.738	9.3814	1.41651e-06	5.23358e-05
10740	chr2	68310073	68310211	-	0.233621	68310151	68310093	92.3189	24.5374	1.57619e-07	6.79096e-06
10803	chr2	84555189	84555370	-	0.246515	84555224	84555224	200.923	61.313	3.58106e-06	0.000124978
10868	chr2	103637094	103637248	-	0.102593	103637178	103637178	187.816	270.093	1.92375e-10	1.20026e-08
10891	chr2	112208110	112208189	-	0.370225	112208135	112208135	119.17	119.696	1.24931e-07	5.45367e-06
10994	chr2	130985713	130985829	-	-0.0106554	130985780	130985761	586.496	89.4225	2.39449e-05	0.00071656
11003	chr2	132078914	132078989	-	-0.0226359	132078929	132078916	51.7319	158.295	9.085e-06	0.000295251
11066	chr2	152777290	152777466	-	0.700293	152777405	152777324	87.8959	12.5684	1.13329e-08	5.63535e-07
11081	chr2	154718569	154718627	-	0.0603883	154718610	154718573	126.912	74.5425	0.000105045	0.00268748
11097	chr2	156138022	156138304	-	0.478041	156138033	156138270	439.168	125.672	0	0
11212	chr2	174289527	174289614	-	0.0450409	174289590	174289590	68.1527	165.955	5.09369e-06	0.000172313
11247	chr3	5860623	5860800	+	0.0963743	5860688	5860695	277.801	190.333	0.000219765	0.00518151
11334	chr3	40753715	40753889	+	0.0824265	40753845	40753758	341.708	9.16874	3.92805e-07	1.58403e-05
11378	chr3	63780020	63780155	+	0.337587	63780097	63780115	310.352	253.043	1.11022e-16	1.28815e-14
11432	chr3	87723395	87723494	+	0.194517	87723466	87723466	58.7561	145.571	2.41922e-05	0.000720697
11434	chr3	87734138	87734269	+	0.629062	87734229	87734229	152.512	116.283	0	0
11480	chr3	89883432	89883586	+	-0.0111034	89883454	89883570	11.1866	105.218	0.000205527	0.00488063
11526	chr3	95462633	95462714	+	0.103121	95462702	95462702	59.2247	227.761	0.000116154	0.00295029
11570	chr3	102824458	102824560	+	-0.004056	102824534	102824534	258.889	385.047	0.000202807	0.0048247
11604	chr3	107698715	107698857	+	0.284623	107698755	107698842	1762.1	112.208	0	0
11651	chr3	129581485	129581725	+	0.720208	129581725	129581524	17.7334	17.3805	0.000195072	0.00466936
11664	chr3	132973053	132973177	+	0.809555	132973174	132973072	73.6531	87.4666	0	0
11670	chr3	135101232	135101543	+	0.172897	135101261	135101498	109.941	322.281	0	0
11671	chr3	135101684	135101765	+	0.0148444	135101714	135101714	307.862	475.456	1.97387e-08	9.56351e-07
11827	chr3	51144431	51144594	-	0.774727	51144471	51144566	28.1453	11.338	1.53783e-05	0.000479738
11829	chr3	51212851	51212922	-	0.198027	51212860	51212860	144.467	127.338	4.22869e-05	0.00120953
11855	chr3	58329640	58329827	-	0.167115	58329675	58329675	271.411	334.697	1.65043e-05	0.000508865
11885	chr3	75360711	75360858	-	0.31959	75360760	75360732	24.9497	51.4347	0.000121519	0.00305577
11899	chr3	83844036	83844248	-	0.945385	83844239	83844055	32.7023	85.8201	0	0
11938	chr3	88905761	88905980	-	0.601275	88905953	88905792	18.2526	67.16	2.03278e-05	0.000613873
12036	chr3	100293112	100293339	-	0.909002	100293231	100293121	143.887	144.188	0	0
12147	chr3	127256133	127256277	-	0.262951	127256214	127256214	227.843	144.192	5.68681e-10	3.31363e-08
12153	chr3	129763596	129763777	-	0.141288	129763638	129763598	39.5623	72.244	1.54801e-05	0.000481777
12191	chr3	144383039	144383392	-	0.0836915	144383130	144383133	1118.09	144.265	6.35998e-07	2.49785e-05
12205	chr3	151856716	151856835	-	0.571409	151856819	151856721	8.61391	43.908	8.66581e-05	0.00226976
12252	chr4	14857775	14857877	+	0.0164169	14857826	14857801	800.814	12.0275	8.42174e-06	0.00027437
12283	chr4	33118332	33118527	+	0.6238	33118353	33118353	565.547	67.8646	0	0
12355	chr4	46151584	46151701	+	0.0544632	46151619	46151619	236.568	112.871	1.52995e-06	5.62127e-05
12366	chr4	48137778	48137849	+	0.52509	48137822	48137793	19.4781	60.5212	1.2581e-05	0.000399062
12408	chr4	59594391	59594599	+	0.7285	59594467	59594577	70.9796	43.7455	2.25375e-14	2.12931e-12
12480	chr4	98590416	98590662	+	0.599165	98590557	98590644	257.694	78.2733	0	0
12535	chr4	108673209	108673337	+	0.0100489	108673258	108673291	266.497	121.506	3.20386e-10	1.91753e-08
12556	chr4	115894199	115894251	+	0.760374	115894213	115894245	19.8818	16.197	4.61553e-05	0.00131008
12559	chr4	116230187	116230355	+	0.800786	116230218	116230300	15.3205	33.9747	2.62886e-06	9.44888e-05
12583	chr4	118867885	118868149	+	0.854216	118868119	118867981	62.6735	62.8284	0	0
12647	chr4	128670467	128670583	+	0.314814	128670498	128670548	66.0421	231.837	2.50912e-09	1.36577e-07
12648	chr4	128735299	128735392	+	-0.0266782	128735350	128735388	195.837	20.3606	1.84846e-05	0.000564654
12738	chr4	137549348	137549419	+	0.313741	137549371	137549371	191.88	253.995	0	0
12751	chr4	138748826	138748911	+	0.00318171	138748846	138748846	134.762	241.604	0.000402235	0.00891183
12755	chr4	138936514	138936597	+	0.32508	138936532	138936586	91.2287	152.542	5.10036e-13	4.38068e-11
12789	chr4	147514796	147514916	+	-0.0608146	147514820	147514820	167.304	15.1959	0.000324475	0.00734903
12792	chr4	147932535	147932622	+	0.0818657	147932540	147932566	35.912	89.2246	1.69324e-05	0.000520849
12817	chr4	151552197	151552380	+	0.112228	151552290	151552329	357.531	10.998	8.74443e-05	0.00228131
12873	chr4	3762714	3762812	-	0.0208419	3762746	3762746	1075.76	1977.13	0.000217274	0.00513853
12939	chr4	40895140	40895347	-	0.141489	40895341	40895282	264.512	231.209	3.182e-06	0.000112837
12942	chr4	41222111	41222195	-	0.0168879	41222141	41222132	64.3279	188.593	2.35517e-05	0.000707996
12955	chr4	41670166	41670260	-	0.308324	41670195	41670195	74.9825	100.787	0.000287477	0.00661588
12981	chr4	44180766	44180939	-	0.208689	44180818	44180785	67.9638	22.3467	0.00017508	0.00422081
12991	chr4	45333255	45333504	-	0.815996	45333340	45333486	49.2342	104.353	0	0
13006	chr4	48486214	48486344	-	0.0628648	48486285	48486294	46.227	134.723	2.36578e-05	0.000709574
13014	chr4	55545341	55545444	-	0.883668	55545431	55545350	11.4253	12.4722	0.000180579	0.00434276
13065	chr4	83132254	83132438	-	0.136444	83132330	83132330	268.297	291.931	8.97602e-05	0.00233253
13128	chr4	108506108	108506251	-	0.13708	108506155	108506178	90.0159	361.594	6.67744e-05	0.0018025
13183	chr4	118109871	118109975	-	0.171953	118109899	118109899	78.1058	168.158	0.000354614	0.00793652
13288	chr4	131909541	131909647	-	0.824594	131909621	131909548	73.4509	152.436	0	0
13292	chr4	132089451	132089590	-	0.195936	132089541	132089500	744.132	1269.18	0	0
13297	chr4	132478407	132478547	-	0.404883	132478511	132478428	86.8384	21.6584	4.30639e-08	1.99163e-06
13320	chr4	133684593	133684712	-	0.064593	133684643	133684643	79.5267	319.232	6.74154e-05	0.00181241
13321	chr4	133742900	133743012	-	0.363833	133742949	133742949	77.0307	52.5967	3.23739e-06	0.000114494
13342	chr4	136158494	136158730	-	0.659708	136158544	136158618	38.0855	115.361	3.33067e-16	3.73345e-14
13364	chr4	138686891	138687034	-	0.624926	138686987	138686910	213.909	340.065	0	0
13375	chr4	141219899	141220071	-	0.938903	141219923	141220061	23.734	35.6379	2.47009e-11	1.66693e-09
13531	chr5	30062507	30062560	+	0.414597	30062550	30062519	96.1358	77.9253	1.44401e-08	7.12682e-07
13532	chr5	30481786	30481872	+	0.121514	30481832	30481832	68.9666	189.997	0.000339336	0.00764634
13544	chr5	31171944	31172050	+	0.225799	31172009	31172029	70.0048	105.553	0.000161038	0.00394453
13610	chr5	38611702	38611915	+	-0.00411709	38611877	38611749	1567.71	104.145	0	0
13671	chr5	73305496	73305705	+	0.521641	73305564	73305658	151.304	48.539	1.23546e-12	1.02134e-10
13765	chr5	104475929	104476058	+	0.752936	104476037	104475967	91.5739	44.6204	0	0
13855	chr5	116009472	116009526	+	0.525674	116009503	116009524	37.8693	28.6855	0.000215867	0.00511698
13886	chr5	122110563	122110654	+	0.359117	122110610	122110610	79.0381	42.7968	7.28913e-08	3.24624e-06
13945	chr5	129526034	129526150	+	-0.00253279	129526075	129526093	266.017	738.033	2.68097e-11	1.80006e-09
13967	chr5	135058580	135058669	+	0.753921	135058607	135058637	99.2368	89.9381	0	0
14014	chr5	138558144	138558209	+	0.270914	138558198	138558157	54.7369	108.149	1.96727e-07	8.28698e-06
14031	chr5	140895218	140895395	+	0.822459	140895354	140895288	213.486	212.45	0	0
14048	chr5	144309562	144309619	+	0.503314	144309618	144309588	32.4059	18.1913	9.44133e-05	0.00243432
14067	chr5	145901220	145901324	+	0.0632786	145901254	145901275	57.1628	149.511	1.5025e-05	0.000470938
14082	chr5	147889069	147889169	+	0.487759	147889108	147889140	263.009	240.177	0	0
14106	chr5	3647843	3648066	-	0.193405	3647957	3647944	81.5502	105.712	0.000317937	0.00722984
14108	chr5	4104343	4104488	-	-0.0276472	4104435	4104404	37.9805	122.596	1.35566e-07	5.89844e-06
14134	chr5	21290913	21291047	-	0.231472	21291003	21291003	138.619	85.8891	3.39549e-11	2.2569e-09
14149	chr5	23536424	23536521	-	0.234288	23536498	23536498	38.0886	90.19	5.93917e-05	0.00162256
14184	chr5	31210055	31210215	-	0.0239029	31210120	31210094	418.358	827.43	4.06727e-11	2.68989e-09
14193	chr5	31522860	31523018	-	0.617707	31522882	31522965	344.519	189.47	0	0
14196	chr5	31593380	31593512	-	0.518292	31593412	31593487	105.651	65.5631	1.78746e-14	1.72575e-12
14208	chr5	33994952	33995011	-	0.179125	33994969	33994969	150.313	302.56	1.64055e-09	9.15591e-08
14362	chr5	100845161	100845311	-	0.059854	100845273	100845250	40.7273	150.247	5.92147e-08	2.66406e-06
14438	chr5	114830459	114830537	-	0.466442	114830520	114830475	14.3872	54.7614	0.000104494	0.00268378
14448	chr5	115608105	115608396	-	0.621957	115608259	115608155	27.7288	286.679	1.03706e-12	8.68176e-11
14453	chr5	115750937	115751080	-	0.402734	115750972	115750943	382.087	197.275	0	0
14468	chr5	117737594	117737645	-	0.0227654	117737627	117737606	390.771	216.206	3.37187e-07	1.3639e-05
14483	chr5	121902354	121902536	-	0.484451	121902512	121902375	28.2673	120.211	8.8551e-10	5.04855e-08
14493	chr5	122822173	122822386	-	0.347775	122822294	122822351	79.2653	19.9183	5.51644e-05	0.00152013
14510	chr5	124170940	124171131	-	0.876076	124171109	124170959	40.7962	95.7047	0	0
14539	chr5	125870114	125870169	-	0.135647	125870124	125870124	289.436	779.713	0.000414079	0.00912838
14559	chr5	130731201	130731403	-	0.773349	130731233	130731300	144.491	100.458	0	0
14566	chr5	134790281	134790589	-	-0.0304289	134790403	134790521	38.483	188.983	5.66214e-15	5.76101e-13
14596	chr5	136674779	136674835	-	0.45073	136674824	136674792	41.2463	55.4291	6.33225e-06	0.000211507
14653	chr5	141178176	141178289	-	0.525125	141178259	141178210	36.1292	36.0482	9.41695e-05	0.00243277
14669	chr5	143667275	143667527	-	0.413922	143667461	143667297	132.865	211.258	0	0
14671	chr5	143668358	143668467	-	0.00739722	143668404	143668404	652.378	5233.8	1.06019e-05	0.000340366
14710	chr5	149364364	149364416	-	0.270243	149364404	149364375	138.675	18.0368	0.000200038	0.00476739
14789	chr6	29222620	29222719	+	0.865557	29222624	29222677	33.6442	10.0399	1.29672e-06	4.85884e-05
14834	chr6	34426291	34426357	+	0.353134	34426335	34426356	102.639	55.0866	4.67249e-06	0.000158877
14845	chr6	37820801	37821010	+	0.788976	37820914	37820843	37.3187	79.2371	3.77476e-15	3.87044e-13
14910	chr6	54766590	54766785	+	0.57759	54766727	54766635	46.8716	79.1414	1.10512e-12	9.19331e-11
14936	chr6	71221572	71221730	+	0.753072	71221577	71221682	72.4196	37.0708	1.44329e-14	1.42466e-12
14981	chr6	85401961	85402097	+	0.138858	85402013	85402013	274.18	304.173	0.000301237	0.00691748
14982	chr6	85537503	85537637	+	0.738104	85537524	85537607	28.1259	29.0681	3.24548e-07	1.32086e-05
15006	chr6	89593971	89594072	+	0.0213346	89594048	89593992	271.758	13.5324	0.000307823	0.00703207
15048	chr6	108733062	108733257	+	0.824788	108733249	108733088	120.72	121.231	0	0
15053	chr6	112996307	112996387	+	0.500277	112996378	112996334	50.0324	43.8218	3.75676e-06	0.000130422
15090	chr6	117856737	117856882	+	0.184631	117856806	117856806	85.2043	330.896	2.09853e-05	0.000632284
15122	chr6	124613090	124613226	+	0.48889	124613220	124613146	57.6797	44.592	1.92529e-07	8.13605e-06
15155	chr6	128312942	128313068	+	0.296499	128312975	128312996	74.6674	37.6877	6.97226e-05	0.00186489
15230	chr6	6528563	6528690	-	-0.00240394	6528650	6528636	170.408	570.812	0.000174897	0.00422081
15284	chr6	35083690	35083749	-	0.161305	35083715	35083704	78.0295	126.127	0.000116432	0.00295029
15305	chr6	39370282	39370505	-	0.169422	39370302	39370302	231.197	96.9269	4.71067e-06	0.000159764
15411	chr6	72908026	72908503	-	-0.02104	72908210	72908394	2214.77	54.0872	3.36065e-13	2.92442e-11
15463	chr6	86475915	86476225	-	-0.0163678	86475930	86476172	67.995	532.403	1.46275e-11	1.02369e-09
15466	chr6	86683208	86683379	-	0.543144	86683223	86683362	75.0656	9.12661	3.52411e-06	0.000123643
15483	chr6	88468706	88468870	-	0.241072	88468830	88468793	72.048	257.889	4.4906e-09	2.37421e-07
15559	chr6	118369336	118369463	-	0.310526	118369433	118369433	49.2057	112.056	1.62151e-05	0.000501113
15569	chr6	119988644	119988719	-	0.200241	119988690	119988690	57.7824	89.801	6.18079e-06	0.000206971
15593	chr6	124691006	124691142	-	0.707973	124691127	124691083	35.8231	137.75	1.15019e-13	1.02794e-11
15610	chr6	124915243	124915299	-	0.168201	124915251	124915278	65.9323	30.1071	6.03858e-06	0.000202721
15611	chr6	124915403	124915559	-	0.419948	124915528	124915528	88.3268	112.439	1.35414e-12	1.10563e-10
15616	chr6	125141520	125141724	-	0.0769631	125141687	125141592	12.306	146.347	2.64569e-06	9.48361e-05
15618	chr6	125236009	125236110	-	-0.0105693	125236056	125236056	1090.83	40.568	0.000186556	0.00447836
15640	chr6	128312885	128312939	-	0.513671	128312894	128312929	23.9718	39.0642	5.34723e-05	0.00148588
15642	chr6	128388521	128388727	-	0.587215	128388600	128388674	415.598	239.735	0	0
15651	chr6	131338250	131338502	-	0.670309	131338322	131338443	2744.91	203.974	0	0
15701	chr6	148160522	148160585	-	0.0537488	148160544	148160525	86.1439	134.457	3.64318e-06	0.000126811
15757	chr7	13420325	13420396	+	0.386439	13420351	13420370	26.804	41.3946	0.000364309	0.00813972
15808	chr7	19735141	19735198	+	0.287073	19735168	19735186	126.467	158.683	5.02051e-09	2.61442e-07
15860	chr7	26444141	26444294	+	0.00728137	26444248	26444248	260.03	77.6986	8.15778e-05	0.00214519
15903	chr7	29610294	29610378	+	0.531815	29610303	29610368	40.7845	131.903	9.25963e-11	5.88832e-09
15912	chr7	30023328	30023587	+	0.784889	30023459	30023381	62.9576	72.5053	0	0
15999	chr7	52409671	52409825	+	0.316483	52409763	52409711	162.003	84.5106	1.67644e-14	1.63046e-12
16024	chr7	52973390	52973514	+	0.116157	52973413	52973470	43.283	105.494	3.11407e-05	0.000915329
16076	chr7	73224522	73224731	+	0.689283	73224679	73224553	31.1025	78.5329	1.27942e-09	7.20123e-08
16126	chr7	87439329	87439450	+	0.437329	87439362	87439362	53.3382	167.31	8.14606e-09	4.09831e-07
16226	chr7	108812120	108812327	+	0.695564	108812177	108812265	284.621	42.3911	0	0
16248	chr7	109590295	109590423	+	-0.0215531	109590363	109590364	36.872	213.558	0.000302627	0.00693733
16302	chr7	126937505	126937687	+	0.888011	126937553	126937665	31.241	29.2877	8.03633e-11	5.16002e-09
16322	chr7	129302939	129303011	+	0.385858	129302949	129302991	39.0264	69.7061	1.08749e-06	4.14532e-05
16326	chr7	130113341	130113487	+	0.535655	130113408	130113450	54.6972	131.324	0	0
16342	chr7	133792816	133792955	+	0.758549	133792941	133792826	492.902	63.9589	0	0
16458	chr7	148641001	148641129	+	0.430506	148641042	148641106	215.129	23.2064	2.77711e-12	2.13563e-10
16537	chr7	13619955	13620127	-	0.211964	13619990	13620093	51.8462	90.8524	4.6482e-05	0.00131652
16538	chr7	13623164	13623315	-	0.299176	13623216	13623247	88.337	139.539	8.55914e-10	4.90094e-08
16555	chr7	17509207	17509415	-	0.314087	17509261	17509318	1091.31	369.906	0	0
16618	chr7	26539543	26539994	-	-0.00125364	26539779	26539779	112.383	427.807	5.33565e-09	2.76763e-07
16660	chr7	29766777	29766895	-	-0.00578543	29766817	29766817	371.752	664.416	9.76008e-06	0.00031564
16669	chr7	30066635	30066725	-	0.162565	30066667	30066667	72.2758	93.5813	0.00031812	0.00722984
16724	chr7	35015266	35015354	-	0.468255	35015283	35015311	131.871	110.549	2.16493e-14	2.06011e-12
16738	chr7	36432412	36432559	-	0.269022	36432493	36432493	345.793	331.917	1.31449e-11	9.29775e-10
16774	chr7	52184752	52184932	-	0.499071	52184840	52184840	118.977	99.5858	3.35731e-13	2.92442e-11
16826	chr7	54175236	54175351	-	0.0765276	54175338	54175306	48.1851	203.982	2.41516e-05	0.000720697
16857	chr7	74790085	74790227	-	0.14806	74790197	74790125	419.427	19.8083	1.85263e-12	1.47619e-10
16889	chr7	86610983	86611130	-	0.619422	86611034	86611084	7.55367	52.8455	0.000287604	0.00661588
16984	chr7	107007384	107007515	-	0.395738	107007394	107007394	29.1704	182.029	5.11685e-05	0.00143088
16990	chr7	107520391	107520495	-	0.186573	107520478	107520420	15.6491	69.1455	0.000349506	0.00786209
17048	chr7	117758404	117758439	-	0.161407	117758428	117758412	83.0344	128.948	3.91108e-05	0.00112743
17078	chr7	125387083	125387195	-	0.318237	125387192	125387137	16.5019	59.9377	4.74663e-05	0.00134153
17108	chr7	132634921	132635056	-	0.698974	132635029	132634957	58.8232	32.6482	1.71528e-11	1.18167e-09
17111	chr7	133343820	133344034	-	0.812478	133343864	133343962	99.7928	80.4951	0	0
17124	chr7	133646785	133646986	-	0.585378	133646880	133646880	386.323	199.935	0	0
17127	chr7	133709854	133709961	-	0.0966644	133709916	133709916	311.77	476.664	4.2938e-11	2.82558e-09
17138	chr7	133942602	133942724	-	0.886069	133942613	133942698	358.663	496.431	0	0
17166	chr7	134417508	134417576	-	-0.0160031	134417573	134417573	113.035	16.7945	5.56712e-06	0.000187848
17183	chr7	134852101	134852447	-	0.275977	134852169	134852287	44.7243	102.167	1.92065e-05	0.000582671
17353	chr8	13159133	13159375	+	0.149	13159278	13159251	282.662	423.759	5.10952e-08	2.34036e-06
17422	chr8	34842536	34842715	+	0.913682	34842702	34842539	39.6124	50.3415	1.11022e-16	1.28815e-14
17423	chr8	35217628	35217735	+	0.303664	35217684	35217692	58.1396	103.921	0.000309625	0.00706105
17430	chr8	40068874	40069001	+	0.676946	40068906	40068946	70.8352	113.164	0	0
17456	chr8	47249022	47249194	+	0.434692	47249093	47249041	101.73	36.7795	1.81946e-10	1.15148e-08
17496	chr8	71317837	71317909	+	0.193831	71317849	71317849	115.172	64.9132	6.17015e-05	0.00167582
17526	chr8	73118264	73118426	+	0.597799	73118306	73118404	202.452	425.969	0	0
17548	chr8	73993083	73993157	+	0.145557	73993134	73993134	192.792	114.269	3.42324e-08	1.60565e-06
17592	chr8	82235645	82235778	+	0.372394	82235665	82235748	27.5167	45.9011	2.45888e-05	0.000730868
17614	chr8	86590728	86590814	+	0.927435	86590804	86590762	15.741	47.0717	3.07597e-09	1.66065e-07
17621	chr8	87395970	87396164	+	0.571128	87396010	87396128	45.4812	35.9825	4.83203e-08	2.22694e-06
17626	chr8	87550697	87550796	+	0.0186598	87550771	87550771	55.7932	199.223	0.000228339	0.00535623
17664	chr8	96696509	96696733	+	0.0166943	96696713	96696684	1380.13	92.3491	0	0
17665	chr8	96702966	96703198	+	-0.000572372	96703094	96703142	2985.79	211.302	0	0
17804	chr8	123192127	123192224	+	0.0174317	123192187	123192190	202.236	467.05	0.000195218	0.00466936
17874	chr8	4779445	4779570	-	0.901847	4779484	4779549	18.113	40.6215	1.59807e-09	8.95665e-08
17925	chr8	24318794	24318901	-	0.00221556	24318804	24318847	207.814	67.1928	2.69143e-06	9.62149e-05
17942	chr8	26707944	26708085	-	0.315682	26708034	26707954	83.5363	7.00682	0.000199055	0.00475252
17950	chr8	27126054	27126095	-	0.216001	27126091	27126076	57.1162	94.3196	0.000423195	0.00926756
17960	chr8	32279164	32279238	-	0.0552654	32279236	32279202	23.0076	103.076	3.20085e-05	0.00093875
18075	chr8	73034206	73034327	-	0.194128	73034316	73034274	194.252	282.029	2.2823e-08	1.09774e-06
18091	chr8	73421311	73421358	-	-0.0313621	73421349	73421315	16.7701	99.3241	0.000352515	0.00791631
18123	chr8	82235522	82235621	-	0.214556	82235587	82235576	110.549	263.239	4.09294e-10	2.4061e-08
18168	chr8	88079163	88079288	-	0.278732	88079237	88079260	154.102	297.064	3.5405e-13	3.0608e-11
18182	chr8	90885845	90885954	-	0.689862	90885945	90885857	18.8448	64.7024	3.78492e-08	1.76901e-06
18195	chr8	96560903	96560952	-	0.0870887	96560921	96560921	203.824	385.055	1.15094e-07	5.0745e-06
18199	chr8	97362091	97362243	-	0.716969	97362136	97362165	16.5756	24.7019	5.90293e-05	0.00161988
18218	chr8	105389766	105389780	-	0.00320071	105389773	105389771	55.3779	118.011	0.000462527	0.00996391
18223	chr8	106966703	106966940	-	0.254808	106966713	106966713	58.2577	103.512	2.6577e-05	0.000788194
18225	chr8	107058473	107058542	-	0.169649	107058537	107058498	30.3303	103.553	6.90981e-06	0.00022792
18288	chr8	114378141	114378278	-	-0.00392464	114378237	114378227	68.6903	431.869	4.42716e-07	1.77988e-05
18382	chr9	13553603	13553760	+	0.159858	13553753	13553623	22.9359	67.2686	0.000431973	0.00942855
18384	chr9	14080766	14080943	+	0.692347	14080942	14080775	16.4318	86.4041	3.57065e-06	0.000124944
18398	chr9	20449234	20449308	+	0.105091	20449247	20449253	86.3853	271.213	3.54506e-05	0.00103283
18413	chr9	21229348	21229459	+	0.405151	21229376	21229395	74.0231	94.4596	8.67841e-09	4.33167e-07
18415	chr9	21351205	21351385	+	0.795802	21351215	21351341	12.3918	58.3099	5.42933e-07	2.1696e-05
18497	chr9	44142760	44142860	+	0.0911851	44142778	44142778	1488.74	1630.42	1.64424e-11	1.13866e-09
18507	chr9	44580996	44581145	+	0.474531	44581022	44581093	50.3222	37.8348	7.77448e-06	0.000254537
18526	chr9	48303447	48303646	+	-0.0280629	48303519	48303544	2591.74	47.295	9.78537e-07	3.74078e-05
18532	chr9	50411983	50412057	+	0.0719112	50412032	50412039	345.807	197.216	3.88322e-10	2.293e-08
18557	chr9	54711492	54711669	+	-0.00656313	54711540	54711573	43.9893	212.877	4.63684e-06	0.000158071
18579	chr9	57369017	57369118	+	0.276577	57369089	57369072	224.144	217.535	5.1135e-08	2.34036e-06
18583	chr9	57758781	57758977	+	0.869282	57758916	57758821	807.004	120.678	0	0
18615	chr9	62686545	62686688	+	0.628574	62686652	62686592	73.3549	61.2715	9.4369e-13	7.95043e-11
18632	chr9	65141960	65142143	+	0.908344	65141994	65142111	29.1522	51.7688	5.67324e-14	5.17517e-12
18662	chr9	70390554	70390717	+	0.419653	70390572	70390693	53.2509	69.6236	2.32071e-08	1.10816e-06
18666	chr9	71063590	71063667	+	0.339196	71063622	71063622	68.0571	135.622	1.90172e-05	0.000578255
18687	chr9	74885454	74885656	+	0.624943	74885653	74885500	33.6273	161.438	1.85506e-10	1.16543e-08
18734	chr9	95757985	95758125	+	0.231851	95758058	95758058	137.496	71.9385	8.14891e-09	4.09831e-07
18792	chr9	107482985	107483137	+	0.692405	107483105	107483000	94.8042	21.4801	6.66621e-08	2.98895e-06
18808	chr9	108250159	108250297	+	0.461398	108250184	108250212	51.2867	74.2547	7.73063e-08	3.43131e-06
18816	chr9	108419402	108419497	+	0.149114	108419434	108419441	54.6527	146.794	2.73548e-05	0.000809445
18823	chr9	108594448	108594541	+	0.705195	108594502	108594475	32.4351	31.8123	2.05342e-07	8.59513e-06
18841	chr9	109834263	109834414	+	0.814306	109834284	109834324	110.135	169.292	0	0
18880	chr9	117949579	117949797	+	0.660945	117949782	117949652	29.015	64.3696	4.41122e-09	2.34326e-07
18911	chr9	122260664	122260907	+	0.703161	122260679	122260850	138.254	11.9303	2.20969e-09	1.20775e-07
18969	chr9	20703009	20703074	-	0.0763223	20703044	20703044	307.579	353.977	5.03888e-05	0.00141807
18991	chr9	21921478	21921634	-	0.147593	21921551	21921602	415.509	81.4583	0	0
18995	chr9	22272656	22272823	-	0.762378	22272679	22272792	141.255	153.916	0	0
18996	chr9	24307575	24307788	-	0.403128	24307728	24307634	9.00673	89.9199	0.000119075	0.00301147
19016	chr9	35365984	35366126	-	0.155901	35365998	35366070	383.679	13.1145	0.000101977	0.00262421
19018	chr9	35377606	35377712	-	0.497243	35377614	35377684	32.3663	27.2315	0.000441187	0.00956653
19079	chr9	48288570	48288751	-	0.849217	48288583	48288716	30.2127	43.2335	4.48697e-12	3.35306e-10
19159	chr9	59334392	59334509	-	0.268734	59334463	59334463	125.142	147.671	4.99404e-05	0.00140845
19173	chr9	62659406	62659480	-	0.333594	62659449	62659417	117.256	9.68892	0.000269121	0.00623408
19219	chr9	70269284	70269396	-	0.19275	70269354	70269354	149.726	166.24	9.23189e-05	0.00239432
19244	chr9	77392539	77392710	-	0.946464	77392546	77392660	88.3389	9.91107	6.70173e-08	2.99472e-06
19277	chr9	90009519	90009673	-	0.0112763	90009615	90009525	2294.65	101.177	0	0
19285	chr9	96264723	96264883	-	0.436742	96264858	96264734	188.599	40.968	1.96106e-10	1.21779e-08
19305	chr9	100446475	100446555	-	0.350174	100446504	100446528	26.9689	75.3813	5.09651e-05	0.00142821
19311	chr9	103104388	103104467	-	0.0121006	103104459	103104459	32.2057	110.713	0.000253247	0.00590776
19315	chr9	103267933	103268131	-	0.852648	103268112	103267998	510.752	258.592	0	0
19376	chr9	110019887	110019968	-	0.386983	110019937	110019937	65.5225	66.5767	8.69223e-05	0.00227218
19434	chr9	122203480	122203545	-	0.81405	122203539	122203492	37.0774	41.608	5.65203e-12	4.19997e-10
19441	chr9	123626663	123626747	-	0.229325	123626683	123626683	117.673	42.8174	1.14591e-05	0.000366995
19444	chrM	2	825	+	0	598	70	401.033	4925.95	0.000332988	0.00752894
19777	chrX	140752540	140752618	+	0.121416	140752614	140752614	21.887	91.023	8.12005e-05	0.00213952
19873	chrX	9240032	9240092	-	0.740769	9240085	9240059	34.1992	40.3528	5.89016e-10	3.41189e-08
19923	chrX	35988187	35988320	-	-0.0242915	35988229	35988301	11.8851	67.8281	7.30093e-05	0.00194305
20066	chrX	101176476	101176628	-	0.104529	101176515	101176619	31.086	235.438	6.07991e-12	4.46772e-10
